# Supplementary material for: Dimanganese(II) hydroxide vanadate, Mn2(OH)[VO4]
Source: Acta Crystallogr Sect E Struct Rep Online. 2014 Jun 11;70(Pt 7):i33. doi: 10.1107/S1600536814012926 (PMC4120627; doi:10.1107/S1600536814012926)
Supplement: Supplementary file 1 [file e-70-00i33-sup1.cif]

##############################################################################
#                                                                            #
# This CIF contains the data in a paper accepted for publication in          #
# Acta Crystallographica Section E. It conforms to the requirements of       #
# Notes for Authors for Acta Crystallographica Section E, and has been       #
# peer reviewed under the auspices of the IUCr Commission on Journals.       #
#                                                                            #
# Full details of the Crystallographic Information File format               #
# are given in the paper "The Crystallographic Information File (CIF):       #
# a New Standard Archive File for Crystallography" by S. R. Hall, F. H.      #
# Allen and I. D. Brown [Acta Cryst. (1991), A47, 655-685].                  #
#                                                                            #
# The current version of the core CIF dictionary is obtainable from          #
# ftp://ftp.iucr.org/pub/cif_core.dic.                                       #
#                                                                            #
# Software is freely available for graphical display of the structure(s)     #
# in this CIF. For information consult the CIF software page                 #
# http://www.iucr.org/resources/cif/software.                                #
#                                                                            #
# This file may be used for bona fide research purposes within the           #
# scientific community so long as proper attribution is given to the journal # 
# article from which it was obtained.                                        #
#                                                                            #
##############################################################################
data_I
_audit_creation_method     SHELXL-97
_database_code_depnum_ccdc_archive     'CCDC 1006602'
_chemical_name_systematic
;
Dimanganese(II) hydroxide vanadate
;
_chemical_name_common     'Dimanganese vanadate hydroxide'
_chemical_formula_moiety     'Mn2 OH VO4'
_chemical_formula_sum     'H Mn2 O5 V'
_chemical_formula_iupac     'Mn2 (O H) [V O4]'
_chemical_formula_weight     241.83
_chemical_melting_point     ?
_symmetry_cell_setting     orthorhombic
_symmetry_space_group_name_H-M     'P n m a'
_symmetry_space_group_name_hall     '-P 2ac 2n'
loop_
    _symmetry_equiv_pos_as_xyz
    'x, y, z'
    '-x+1/2, -y, z+1/2'
    'x+1/2, -y+1/2, -z+1/2'
    '-x, y+1/2, -z'
    '-x, -y, -z'
    'x-1/2, y, -z-1/2'
    '-x-1/2, y-1/2, z-1/2'
    'x, -y-1/2, z'
_cell_length_a     14.9112(10)
_cell_length_b     6.1225(3)
_cell_length_c     9.1635(4)
_cell_angle_alpha     90.00
_cell_angle_beta     90.00
_cell_angle_gamma     90.00
_cell_volume     836.57(8)
_cell_formula_units_Z     8
_cell_measurement_reflns_used     18226
_cell_measurement_theta_min     3.3
_cell_measurement_theta_max     33.1
_cell_measurement_temperature     293(2)
_exptl_crystal_description     'needle'
_exptl_crystal_colour     'red'
_exptl_crystal_size_max     0.14
_exptl_crystal_size_mid     0.02
_exptl_crystal_size_min     0.02
_exptl_crystal_density_diffrn     3.840
_exptl_crystal_density_meas     ?
_exptl_crystal_density_method     'not measured'
_exptl_crystal_F_000     912
_exptl_absorpt_coefficient_mu     8.036
_exptl_absorpt_correction_type     multi-scan
_exptl_absorpt_process_details
;
(CrystalClear; Rigaku, 2011)
;
_exptl_absorpt_correction_T_min     0.777
_exptl_absorpt_correction_T_max     1.000
_exptl_special_details     ?
_diffrn_ambient_temperature     293(2)
_diffrn_radiation_type     MoK\a
_diffrn_radiation_wavelength     0.71075
_diffrn_radiation_source     'fine-focus sealed tube'
_diffrn_radiation_monochromator     graphite
_diffrn_measurement_device_type
;
Rigaku R-AXIS conversion
;
_diffrn_measurement_device
;
Crystal goniometer
;
_diffrn_measurement_method     'profile data from \w-scans'
_diffrn_detector_area_resol_mean     10.0000
_diffrn_reflns_number     11657
_diffrn_reflns_av_R_equivalents     0.0459
_diffrn_reflns_av_sigmaI/netI     0.0261
_diffrn_reflns_theta_min     3.52
_diffrn_reflns_theta_max     33.13
_diffrn_reflns_theta_full     33.13
_diffrn_measured_fraction_theta_max     0.998
_diffrn_measured_fraction_theta_full     0.998
_diffrn_reflns_limit_h_min     -22
_diffrn_reflns_limit_h_max     22
_diffrn_reflns_limit_k_min     -9
_diffrn_reflns_limit_k_max     9
_diffrn_reflns_limit_l_min     -13
_diffrn_reflns_limit_l_max     14
_diffrn_standards_number     ?
_diffrn_standards_interval_count     ?
_diffrn_standards_interval_time     ?
_diffrn_standards_decay_%     ?
_refine_special_details
;
Refinement of <i>F</i>^2^ against ALL reflections. The weighted <i>R</i>-factor
<i>wR</i> and goodness of fit <i>S</i> are based on <i>F</i>^2^, conventional
<i>R</i>-factors <i>R</i> are based on <i>F</i>, with <i>F</i> set to zero for
negative <i>F</i>^2^. The threshold expression of <i>F</i>^2^ >
\s(<i>F</i>^2^) is used only for calculating <i>R</i>-factors(gt) <i>etc</i>.
and is not relevant to the choice of reflections for refinement.
<i>R</i>-factors based on <i>F</i>^2^ are statistically about twice as large
as those based on <i>F</i>, and <i>R</i>-factors based on ALL data will be
even larger.
;
_reflns_number_total     1715
_reflns_number_gt     1637
_reflns_threshold_expression     I>2sigma(I)
_refine_ls_structure_factor_coef     Fsqd
_refine_ls_matrix_type     full
_refine_ls_R_factor_all     0.0494
_refine_ls_R_factor_gt     0.0449
_refine_ls_wR_factor_gt     0.0613
_refine_ls_wR_factor_ref     0.0621
_refine_ls_goodness_of_fit_ref     1.356
_refine_ls_restrained_S_all     1.358
_refine_ls_number_reflns     1715
_refine_ls_number_parameters     92
_refine_ls_number_restraints     2
_refine_ls_number_constraints     ?
_refine_ls_hydrogen_treatment     mixed
_refine_ls_weighting_scheme     calc
_refine_ls_weighting_details
         'calc w=1/[\s^2^(Fo^2^)+(0.0121P)^2^+1.9324P] where P=(Fo^2^+2Fc^2^)/3'
_atom_sites_solution_hydrogens     difmap
_atom_sites_solution_primary     direct
_atom_sites_solution_secondary     difmap
_refine_ls_shift/su_max     0.000
_refine_ls_shift/su_mean     0.000
_refine_diff_density_max     0.743
_refine_diff_density_min     -0.835
_refine_ls_extinction_method     none
_refine_ls_extinction_coef     ?
loop_
    _atom_type_symbol
    _atom_type_description
    _atom_type_scat_dispersion_real
    _atom_type_scat_dispersion_imag
    _atom_type_scat_source
    'H' 'H' 0.0000 0.0000
                         'International Tables Vol C Tables 4.2.6.8 and 6.1.1.4'
    'Mn' 'Mn' 0.3368 0.7283
                         'International Tables Vol C Tables 4.2.6.8 and 6.1.1.4'
    'O' 'O' 0.0106 0.0060
                         'International Tables Vol C Tables 4.2.6.8 and 6.1.1.4'
    'V' 'V' 0.3005 0.5294
                         'International Tables Vol C Tables 4.2.6.8 and 6.1.1.4'
_computing_data_collection
;
CrystalClear (Rigaku, 2011)
;
_computing_cell_refinement
;
CrystalClear (Rigaku, 2011)
;
_computing_data_reduction
;
CrystalClear (Rigaku, 2011)
;
_computing_structure_solution     'SHELXS97 (Sheldrick, 2008)'
_computing_structure_refinement     'SHELXL97 (Sheldrick, 2008)'
_computing_molecular_graphics     'DIAMOND (Brandenburg, 2012)'
_computing_publication_material     'publCIF (Westrip, 2010)'
loop_
    _atom_site_type_symbol
    _atom_site_label
    _atom_site_fract_x
    _atom_site_fract_y
    _atom_site_fract_z
    _atom_site_U_iso_or_equiv
    _atom_site_adp_type
    _atom_site_calc_flag
    _atom_site_refinement_flags
    _atom_site_occupancy
    _atom_site_symmetry_multiplicity
    _atom_site_disorder_assembly
    _atom_site_disorder_group
    Mn Mn1 0.07126(4) 0.2500 0.08355(7) 0.01159(13) Uani d S 1 2 . .
    Mn Mn2 0.28875(4) 0.2500 0.15984(6) 0.01046(12) Uani d S 1 2 . .
    Mn Mn3 0.36181(3) 0.00226(7) -0.12336(5) 0.01003(9) Uani d . 1 1 . .
    V V1 0.42573(4) 0.7500 0.18749(7) 0.00722(12) Uani d S 1 2 . .
    V V2 0.16571(4) 0.7500 0.02724(7) 0.00691(12) Uani d S 1 2 . .
    O O11 0.37896(13) 0.5171(3) 0.1122(2) 0.0134(4) Uani d . 1 1 . .
    O O12 0.0956(2) 0.2500 -0.1322(3) 0.0170(6) Uani d S 1 2 . .
    O O13 0.46095(19) 0.2500 -0.1544(3) 0.0137(6) Uani d S 1 2 . .
    O O21 0.17131(13) -0.0131(3) 0.1339(2) 0.0111(4) Uani d . 1 1 . .
    O O22 -0.06661(19) 0.2500 0.0537(4) 0.0189(6) Uani d S 1 2 . .
    O O23 0.25215(17) 0.2500 0.3867(3) 0.0082(5) Uani d S 1 2 . .
    O O3 0.27510(18) 0.2500 -0.0716(3) 0.0100(5) Uani d SD 1 2 . .
    H H3 0.2151(17) 0.2500 -0.110(5) 0.015 Uiso d SD 1 2 . .
    O O4 0.05393(18) 0.2500 0.3099(3) 0.0106(5) Uani d SD 1 2 . .
    H H4 -0.0080(16) 0.2500 0.341(5) 0.016 Uiso d SD 1 2 . .
loop_
    _atom_site_aniso_label
    _atom_site_aniso_U_11
    _atom_site_aniso_U_22
    _atom_site_aniso_U_33
    _atom_site_aniso_U_12
    _atom_site_aniso_U_13
    _atom_site_aniso_U_23
    Mn1 0.0092(2) 0.0174(3) 0.0081(3) 0.000 -0.0003(2) 0.000
    Mn2 0.0112(3) 0.0121(3) 0.0080(2) 0.000 0.0020(2) 0.000
    Mn3 0.01168(18) 0.00767(17) 0.01075(18) 0.00054(14) 0.00104(15) -0.00112(15)
    V1 0.0066(2) 0.0081(3) 0.0070(3) 0.000 0.0004(2) 0.000
    V2 0.0068(3) 0.0071(3) 0.0068(3) 0.000 0.0012(2) 0.000
    O11 0.0142(9) 0.0143(9) 0.0116(9) -0.0049(8) -0.0008(8) -0.0010(8)
    O12 0.0171(14) 0.0240(16) 0.0100(13) 0.000 -0.0001(12) 0.000
    O13 0.0081(12) 0.0102(12) 0.0228(15) 0.000 0.0031(11) 0.000
    O21 0.0132(8) 0.0105(9) 0.0095(9) 0.0002(7) 0.0027(7) -0.0017(7)
    O22 0.0096(12) 0.0270(17) 0.0201(15) 0.000 -0.0036(12) 0.000
    O23 0.0087(11) 0.0092(12) 0.0067(11) 0.000 -0.0020(10) 0.000
    O3 0.0095(11) 0.0093(12) 0.0113(12) 0.000 -0.0005(11) 0.000
    O4 0.0087(12) 0.0112(13) 0.0118(13) 0.000 0.0004(11) 0.000
_geom_special_details
;
All e.s.d.'s (except the e.s.d. in the dihedral angle between two l.s. planes)
are estimated using the full covariance matrix. The cell e.s.d.'s are taken
into account individually in the estimation of e.s.d.'s in distances, angles
and torsion angles; correlations between e.s.d.'s in cell parameters are only
used when they are defined by crystal symmetry. An approximate (isotropic)
treatment of cell e.s.d.'s is used for estimating e.s.d.'s involving l.s.
planes.
;
loop_
    _geom_bond_atom_site_label_1
    _geom_bond_atom_site_label_2
    _geom_bond_site_symmetry_2
    _geom_bond_distance
    _geom_bond_publ_flag
    Mn1 O12 . 2.010(3) ?
    Mn1 O22 . 2.074(3) ?
    Mn1 O4 . 2.091(3) ?
    Mn1 O21 8_565 2.243(2) ?
    Mn1 O21 . 2.243(2) ?
    Mn2 O3 . 2.131(3) ?
    Mn2 O23 . 2.149(3) ?
    Mn2 O11 . 2.162(2) ?
    Mn2 O11 8_565 2.162(2) ?
    Mn2 O21 . 2.391(2) ?
    Mn2 O21 8_565 2.391(2) ?
    Mn3 O3 . 2.0487(18) ?
    Mn3 O4 2_554 2.0827(19) ?
    Mn3 O13 . 2.137(2) ?
    Mn3 O11 8_565 2.177(2) ?
    Mn3 O21 2_554 2.2793(18) ?
    Mn3 O23 2_554 2.2981(19) ?
    V1 O12 2_565 1.683(3) ?
    V1 O13 5_665 1.717(3) ?
    V1 O11 . 1.731(2) ?
    V1 O11 8_575 1.731(2) ?
    V2 O22 5_565 1.654(3) ?
    V2 O21 1_565 1.7513(19) ?
    V2 O21 8_565 1.7513(19) ?
    V2 O23 2_564 1.777(3) ?
loop_
    _geom_angle_atom_site_label_1
    _geom_angle_atom_site_label_2
    _geom_angle_atom_site_label_3
    _geom_angle_site_symmetry_1
    _geom_angle_site_symmetry_3
    _geom_angle
    _geom_angle_publ_flag
    O12 Mn1 O22 . . 92.83(13) ?
    O12 Mn1 O4 . . 176.71(12) ?
    O22 Mn1 O4 . . 90.46(12) ?
    O12 Mn1 O21 . 8_565 94.73(8) ?
    O22 Mn1 O21 . 8_565 133.34(5) ?
    O4 Mn1 O21 . 8_565 82.99(7) ?
    O12 Mn1 O21 . . 94.73(8) ?
    O22 Mn1 O21 . . 133.34(5) ?
    O4 Mn1 O21 . . 82.99(7) ?
    O21 Mn1 O21 8_565 . 91.77(10) ?
    O3 Mn2 O23 . . 159.81(11) ?
    O3 Mn2 O11 . . 81.85(7) ?
    O23 Mn2 O11 . . 110.69(7) ?
    O3 Mn2 O11 . 8_565 81.85(7) ?
    O23 Mn2 O11 . 8_565 110.69(7) ?
    O11 Mn2 O11 . 8_565 98.30(11) ?
    O3 Mn2 O21 . . 80.28(7) ?
    O23 Mn2 O21 . . 84.84(7) ?
    O11 Mn2 O21 . . 160.92(7) ?
    O11 Mn2 O21 8_565 . 85.76(7) ?
    O3 Mn2 O21 . 8_565 80.28(7) ?
    O23 Mn2 O21 . 8_565 84.84(7) ?
    O11 Mn2 O21 . 8_565 85.76(7) ?
    O11 Mn2 O21 8_565 8_565 160.92(7) ?
    O21 Mn2 O21 . 8_565 84.69(10) ?
    O3 Mn3 O4 . 2_554 176.11(11) ?
    O3 Mn3 O13 . . 86.67(8) ?
    O4 Mn3 O13 2_554 . 94.01(8) ?
    O3 Mn3 O11 . 8_565 83.40(9) ?
    O4 Mn3 O11 2_554 8_565 100.35(9) ?
    O13 Mn3 O11 . 8_565 95.13(10) ?
    O3 Mn3 O21 . 2_554 93.88(9) ?
    O4 Mn3 O21 2_554 2_554 82.29(9) ?
    O13 Mn3 O21 . 2_554 89.97(10) ?
    O11 Mn3 O21 8_565 2_554 174.06(7) ?
    O3 Mn3 O23 . 2_554 91.24(7) ?
    O4 Mn3 O23 2_554 2_554 87.68(7) ?
    O13 Mn3 O23 . 2_554 173.63(10) ?
    O11 Mn3 O23 8_565 2_554 90.60(9) ?
    O21 Mn3 O23 2_554 2_554 84.16(8) ?
    O12 V1 O13 2_565 5_665 111.06(15) ?
    O12 V1 O11 2_565 . 108.39(9) ?
    O13 V1 O11 5_665 . 109.04(9) ?
    O12 V1 O11 2_565 8_575 108.39(9) ?
    O13 V1 O11 5_665 8_575 109.04(9) ?
    O11 V1 O11 . 8_575 110.93(14) ?
    O22 V2 O21 5_565 1_565 107.05(9) ?
    O22 V2 O21 5_565 8_565 107.05(9) ?
    O21 V2 O21 1_565 8_565 111.86(13) ?
    O22 V2 O23 5_565 2_564 106.89(15) ?
    O21 V2 O23 1_565 2_564 111.82(8) ?
    O21 V2 O23 8_565 2_564 111.82(8) ?
    V1 O11 Mn2 . . 142.49(11) ?
    V1 O11 Mn3 . 8_565 119.19(10) ?
    Mn2 O11 Mn3 . 8_565 94.93(8) ?
    V1 O12 Mn1 2_564 . 158.72(19) ?
    V1 O13 Mn3 5_665 . 134.78(5) ?
    V1 O13 Mn3 5_665 8_565 134.78(5) ?
    Mn3 O13 Mn3 . 8_565 90.43(11) ?
    V2 O21 Mn1 1_545 . 116.62(10) ?
    V2 O21 Mn3 1_545 2 123.94(10) ?
    Mn1 O21 Mn3 . 2 92.06(7) ?
    V2 O21 Mn2 1_545 . 130.42(10) ?
    Mn1 O21 Mn2 . . 91.37(7) ?
    Mn3 O21 Mn2 2 . 92.42(7) ?
    V2 O22 Mn1 5_565 . 160.9(2) ?
    V2 O23 Mn2 2_565 . 121.73(14) ?
    V2 O23 Mn3 2_565 2 122.58(9) ?
    Mn2 O23 Mn3 . 2 98.57(9) ?
    V2 O23 Mn3 2_565 7_666 122.58(9) ?
    Mn2 O23 Mn3 . 7_666 98.57(9) ?
    Mn3 O23 Mn3 2 7_666 84.45(9) ?
    Mn3 O3 Mn3 8_565 . 95.53(11) ?
    Mn3 O3 Mn2 8_565 . 99.80(10) ?
    Mn3 O3 Mn2 . . 99.80(10) ?
    Mn3 O4 Mn3 7_666 2 95.73(11) ?
    Mn3 O4 Mn1 7_666 . 102.51(10) ?
    Mn3 O4 Mn1 2 . 102.51(10) ?
loop_
    _geom_hbond_atom_site_label_D
    _geom_hbond_atom_site_label_H
    _geom_hbond_atom_site_label_A
    _geom_hbond_site_symmetry_A
    _geom_hbond_distance_DH
    _geom_hbond_distance_HA
    _geom_hbond_distance_DA
    _geom_hbond_angle_DHA
    O3 H3 O12 . 0.963(19) 1.79(2) 2.734(4) 165(5)
    O4 H4 O11 6_556 0.968(19) 2.387(14) 3.161(3) 136.6(4)
    O4 H4 O11 3_455 0.968(19) 2.387(14) 3.161(3) 136.6(4)
data_New_Global_Publ_Block
_journal_date_recd_electronic     2014-05-12
_journal_date_accepted     2014-06-03
_journal_name_full     'Acta Crystallographica, Section E'
_journal_year     2014
_journal_volume     70
_journal_issue      7
_journal_page_first     i33
_journal_page_last     i33
_journal_paper_category     QI
_journal_paper_doi     10.1107/S1600536814012926
_journal_coeditor_code     WM5026
_publ_contact_author_name     'Angela M\"oller'
_publ_contact_author_address
;
112 Fleming Building
Department of Chemistry
University of Houston
Houston, TX 77204-5003
;
_publ_contact_author_email     'amoeller@uh.edu'
_publ_contact_author_fax     ?
_publ_contact_author_phone     '(+1)832 842 8846'
_publ_section_title
;
Dimanganese(II) hydroxide vanadate, Mn~2~(OH)[VO~4~]
;
loop_
    _publ_author_name
    _publ_author_footnote
    _publ_author_address
    'Sun, Kewen' .
;
112 Fleming Building
Department of Chemistry
University of Houston
Houston, TX 77204-5003
USA
;
    'M\"oller, Angela' .
;
112 Fleming Building
Department of Chemistry
University of Houston
Houston, TX 77204-5003
USA
;
