# Supplementary material for: Dimanganese(II) hydroxide vanadate, Mn2(OH)[VO4]
Source: Acta Crystallogr Sect E Struct Rep Online. 2014 Jun 11;70(Pt 7):i33. doi: 10.1107/S1600536814012926 (PMC4120627; doi:10.1107/S1600536814012926)
Supplement: Supplementary file 2 [file e-70-00i33-Isup2.hkl]

# 
# h,k,l, Fc-squared, Fo-squared, sigma(Fo-squared) and status flag 
# 
data_I
_shelx_title ' MnVneedle     5-3-2014    P New: Pnma' 
_shelx_refln_list_code          4 
_shelx_F_calc_maximum      457.73 
_exptl_crystal_F_000       912.00 
_reflns_d_resolution_high  0.6501 
 
loop_ 
 _symmetry_equiv_pos_as_xyz 
 'x, y, z' 
 '-x+1/2, -y, z+1/2' 
 'x+1/2, -y+1/2, -z+1/2' 
 '-x, y+1/2, -z' 
 '-x, -y, -z' 
 'x-1/2, y, -z-1/2' 
 '-x-1/2, y-1/2, z-1/2' 
 'x, -y-1/2, z' 
 
_cell_length_a    14.9112 
_cell_length_b     6.1225 
_cell_length_c     9.1635 
_cell_angle_alpha  90.000 
_cell_angle_beta   90.000 
_cell_angle_gamma  90.000 
 
_shelx_F_squared_multiplier     1.000 
 
loop_ 
 _refln_index_h 
 _refln_index_k 
 _refln_index_l 
 _refln_F_squared_calc 
 _refln_F_squared_meas 
 _refln_F_squared_sigma 
 _refln_observed_status 
   4   0   0    47179.95    45086.21    895.45 o 
   6   0   0     1757.61     1988.09     38.35 o 
   8   0   0     3775.80     3595.00     58.92 o 
  10   0   0    12480.21    12364.88    283.01 o 
  12   0   0       97.54      116.68     26.04 o 
  14   0   0    20615.35    20588.22    311.68 o 
  16   0   0      373.84      349.96     37.12 o 
  18   0   0      378.71      285.51     54.24 o 
  20   0   0     3511.02     3410.20     97.82 o 
  22   0   0      522.70      420.36     67.01 o 
   2   1   0      541.22      590.30     15.29 o 
   4   1   0    86599.20    83886.52    954.62 o 
   6   1   0     3458.26     3814.24     46.45 o 
   8   1   0     3529.02     3218.99     50.08 o 
  10   1   0    12152.71    11780.87    171.59 o 
  12   1   0     1041.67     1123.25     32.52 o 
  14   1   0      454.12      439.32     41.63 o 
  16   1   0     3726.99     3732.43     63.93 o 
  18   1   0     5339.59     5453.90     87.27 o 
  20   1   0      862.87      882.97     91.16 o 
  22   1   0      269.49      227.35     61.49 o 
   0   2   0    39337.41    39189.04    488.70 o 
   2   2   0     2765.31     2971.73     40.02 o 
   4   2   0    43015.76    45342.68    424.41 o 
   6   2   0    46840.42    47287.61    506.98 o 
   8   2   0    63374.40    62460.45    716.67 o 
  10   2   0     2039.28     2170.59     44.38 o 
  12   2   0    10305.32    10529.49    119.64 o 
  14   2   0     1193.66     1296.10     52.17 o 
  16   2   0     1015.50      988.05     41.51 o 
  18   2   0     3573.29     3593.74     93.71 o 
  20   2   0     1240.35     1347.11     61.79 o 
  22   2   0     8152.35     7795.28    200.26 o 
   2   3   0      302.98      338.15     22.74 o 
   4   3   0    45042.77    44894.89    447.45 o 
   6   3   0     1197.01     1180.11     30.66 o 
   8   3   0     1477.84     1325.83     37.98 o 
  10   3   0    10205.11    10248.72     97.72 o 
  12   3   0      930.83      979.69     29.64 o 
  14   3   0      181.15      179.18     34.36 o 
  16   3   0     3022.56     3048.33     93.04 o 
  18   3   0     4204.12     4293.93    106.74 o 
  20   3   0      832.84      833.19    133.14 o 
   0   4   0   209516.28   201465.55   5289.91 o 
   2   4   0     1140.03     1173.62     39.19 o 
   4   4   0    16648.44    16540.20    161.05 o 
   6   4   0      293.96      277.11     15.67 o 
   8   4   0     1529.65     1471.19     47.74 o 
  10   4   0     6348.72     6391.71     97.27 o 
  12   4   0       65.89       63.79     31.47 o 
  14   4   0    12421.05    12701.23    197.26 o 
  16   4   0      173.62      161.64     41.16 o 
  18   4   0      286.07      307.74     47.09 o 
  20   4   0     2381.92     2491.12    230.45 o 
   2   5   0       22.59       45.39     18.80 o 
   4   5   0    25731.36    25709.49    296.79 o 
   6   5   0      861.26     1014.48     60.72 o 
   8   5   0     1669.11     1700.13     80.33 o 
  10   5   0     3580.55     3743.68     84.32 o 
  12   5   0      441.04      391.04     68.15 o 
  14   5   0      450.78      475.94     74.64 o 
  16   5   0     2159.96     2322.80     97.39 o 
  18   5   0     3243.45     3304.73    114.39 o 
   0   6   0     6304.56     6205.86    225.34 o 
   2   6   0      218.88      214.66     28.22 o 
   4   6   0     7607.14     7535.96     94.25 o 
   6   6   0     8872.70     8878.21    137.83 o 
   8   6   0    17576.78    17474.58    253.06 o 
  10   6   0      768.62      866.29     63.71 o 
  12   6   0     4047.43     4126.50    113.95 o 
  14   6   0      260.10      341.97     92.06 o 
  16   6   0      489.36      514.56    117.32 o 
   2   7   0       59.63       95.29     30.91 o 
   4   7   0     9017.01     9260.68    151.20 o 
   6   7   0      182.50      170.04     50.72 o 
   8   7   0      286.50      349.10     48.59 o 
  10   7   0     2982.35     3007.93     90.66 o 
  12   7   0      407.64      380.86     57.56 o 
  14   7   0       77.89       94.91     55.88 o 
   0   8   0    36320.70    36033.56    712.66 o 
   2   8   0      327.47      365.45     49.28 o 
   4   8   0     3566.30     3653.60    102.14 o 
   6   8   0        1.35      126.71     51.02 o 
   8   8   0      300.75      210.11     59.07 o 
  10   8   0     2102.62     2026.89    111.10 o 
  12   8   0       44.07       96.24     73.25 o 
   2   9   0       18.73      108.81     90.36 o 
   4   9   0     6269.96     6280.58    211.65 o 
   6   9   0      141.57      134.63     73.50 o 
   2   0   1     6363.49     6539.11     54.56 o 
   3   0   1     3385.18     3511.72     29.10 o 
   4   0   1     1600.82     1688.58     22.68 o 
   5   0   1      219.50      205.23     12.66 o 
   6   0   1     6647.69     5963.22     49.95 o 
   7   0   1     5746.91     5774.06     49.77 o 
   8   0   1    31942.23    31985.05    342.36 o 
   9   0   1    22110.58    22054.47    208.97 o 
  10   0   1      162.13      220.75     20.95 o 
  11   0   1    21864.22    21600.12    218.04 o 
  12   0   1     2437.55     2460.55     76.97 o 
  13   0   1     1941.30     1962.21     37.02 o 
  14   0   1      125.34      124.48     22.65 o 
  15   0   1     5210.96     5219.14     70.24 o 
  16   0   1      123.47      161.23     36.70 o 
  17   0   1     3112.34     3076.68     56.00 o 
  18   0   1       96.09      132.75     31.16 o 
  19   0   1      509.90      480.42     63.39 o 
  20   0   1     2029.27     1947.76     77.76 o 
  21   0   1     2460.99     2462.82     76.66 o 
  22   0   1      616.62      585.28     56.06 o 
   0   1   1      438.67      456.80     12.46 o 
   1   1   1        1.19       30.70      8.31 o 
   2   1   1     5861.39     6203.68     37.07 o 
   3   1   1        4.78       36.99      7.33 o 
   4   1   1     5698.64     5843.71     32.98 o 
   5   1   1     9100.62     8928.49     60.34 o 
   6   1   1       24.98       52.74      8.60 o 
   7   1   1     1948.28     1933.61     18.82 o 
   8   1   1       47.25       86.65     10.43 o 
   9   1   1     1930.68     1880.80     26.21 o 
  10   1   1      180.58      197.90     13.85 o 
  11   1   1     4304.56     4183.93     37.57 o 
  12   1   1     2598.04     2713.25     33.03 o 
  13   1   1     4066.63     4079.34     40.13 o 
  14   1   1      639.89      672.10     20.09 o 
  15   1   1     1042.97     1027.53     22.98 o 
  16   1   1       12.95       53.00     17.24 o 
  17   1   1      207.08      204.52     21.34 o 
  18   1   1      219.96      221.27     21.38 o 
  19   1   1      100.45      123.38     23.66 o 
  20   1   1      566.27      463.10     29.79 o 
  21   1   1       73.48       96.28     28.93 o 
  22   1   1      170.02      128.96     41.94 o 
   1   2   1    23263.01    23754.81    134.93 o 
   2   2   1    21128.37    21220.91    116.85 o 
   3   2   1    14210.54    13933.27     82.62 o 
   4   2   1     8790.23     9360.05     59.72 o 
   5   2   1    17670.07    18794.59    121.37 o 
   6   2   1      940.09     1011.62     20.84 o 
   7   2   1    14172.22    14279.36     83.10 o 
   8   2   1      488.18      513.16     12.35 o 
   9   2   1     3865.52     3861.58     32.69 o 
  10   2   1      418.27      436.60     15.47 o 
  11   2   1      848.43      871.68     18.74 o 
  12   2   1     2658.29     2687.06     35.32 o 
  13   2   1     2193.05     2252.50     31.28 o 
  14   2   1        3.11       74.99     17.53 o 
  15   2   1     1569.61     1570.75     28.52 o 
  16   2   1     6633.26     6651.37     62.78 o 
  17   2   1       82.16      107.44     19.87 o 
  18   2   1       50.70      115.54     23.94 o 
  19   2   1      912.68      832.93     57.38 o 
  20   2   1      332.97      291.90     36.19 o 
  21   2   1        4.87       99.32     33.74 o 
  22   2   1      179.25      114.22     51.10 o 
   0   3   1     1605.79     1714.30     27.33 o 
   1   3   1       83.68      116.56     10.27 o 
   2   3   1     4024.75     4159.30     29.47 o 
   3   3   1       10.98       40.79     10.14 o 
   4   3   1     1517.03     1443.01     19.23 o 
   5   3   1     4656.87     4556.12     40.34 o 
   6   3   1       33.97       46.54     14.10 o 
   7   3   1     1225.33     1249.32     21.17 o 
   8   3   1        5.01       63.90     15.26 o 
   9   3   1     1254.00     1296.40     29.37 o 
  10   3   1       96.37      110.74     17.16 o 
  11   3   1     3226.24     3273.02     39.68 o 
  12   3   1     2263.78     2332.33     45.30 o 
  13   3   1     2837.15     2845.27     40.42 o 
  14   3   1      404.56      348.38     24.43 o 
  15   3   1      532.22      588.22     27.91 o 
  16   3   1       40.84       98.17     22.89 o 
  17   3   1      144.18      136.03     27.09 o 
  18   3   1      189.56      183.11     28.34 o 
  19   3   1       22.05       82.24     31.50 o 
  20   3   1      335.01      314.98     37.03 o 
  21   3   1       79.02       97.04     38.84 o 
   1   4   1      167.50      191.63     12.78 o 
   2   4   1     2523.98     2530.20     26.30 o 
   3   4   1     1379.86     1439.27     21.61 o 
   4   4   1      505.35      498.28     18.17 o 
   5   4   1      126.54      116.18     18.00 o 
   6   4   1     4470.88     4451.00     45.58 o 
   7   4   1     2011.60     2030.94     33.57 o 
   8   4   1    13776.15    13749.64    110.55 o 
   9   4   1     9526.43     9315.97     78.94 o 
  10   4   1      234.31      229.21     18.90 o 
  11   4   1    11013.25    10939.94    111.78 o 
  12   4   1     1305.76     1219.08     49.98 o 
  13   4   1      891.86      937.55     39.63 o 
  14   4   1      102.42      133.69     25.80 o 
  15   4   1     3559.39     3677.67     62.22 o 
  16   4   1       76.51      123.22     27.55 o 
  17   4   1     2131.21     2101.61     51.20 o 
  18   4   1       48.42       93.09     31.05 o 
  19   4   1      415.43      379.47     52.03 o 
  20   4   1     1510.62     1442.12     88.50 o 
   0   5   1       24.55       53.49     21.38 o 
   1   5   1       76.89       95.65     18.04 o 
   2   5   1     1398.51     1482.98     28.78 o 
   3   5   1       11.75       78.71     15.71 o 
   4   5   1     2223.20     2142.54     27.02 o 
   5   5   1     3249.39     3148.28     40.91 o 
   6   5   1       28.45       82.83     19.04 o 
   7   5   1      697.65      749.96     23.49 o 
   8   5   1       20.16       50.81     12.14 o 
   9   5   1      563.03      548.26     28.99 o 
  10   5   1      186.22      219.84     27.31 o 
  11   5   1     1792.78     1876.16     43.51 o 
  12   5   1     1139.32     1275.83     41.91 o 
  13   5   1     2287.62     2295.40     55.01 o 
  14   5   1      212.49      237.17     33.61 o 
  15   5   1      611.02      607.38     40.12 o 
  16   5   1        6.12       92.50     31.94 o 
  17   5   1      149.44       94.31     35.82 o 
  18   5   1      126.44      188.45     42.04 o 
  19   5   1      174.87      105.84     39.51 o 
   1   6   1     4158.98     4236.16     49.61 o 
   2   6   1     5339.23     5301.66     55.14 o 
   3   6   1     3821.60     3861.74     44.42 o 
   4   6   1     1392.27     1383.79     32.47 o 
   5   6   1     2615.31     2627.01     63.82 o 
   6   6   1      340.64      307.56     29.77 o 
   7   6   1     4924.27     5002.63     72.83 o 
   8   6   1      124.50      166.52     26.90 o 
   9   6   1     1481.96     1515.54     41.20 o 
  10   6   1      244.59      233.15     32.46 o 
  11   6   1      317.01      341.13     35.19 o 
  12   6   1     1304.60     1388.58     52.08 o 
  13   6   1      852.75      584.35    146.23 o 
  14   6   1        9.05       91.46     38.48 o 
  15   6   1      444.17      396.26     51.13 o 
  16   6   1     3552.60     3549.34     98.97 o 
  17   6   1       23.67       68.60     43.28 o 
   0   7   1      410.54      412.77     39.87 o 
   1   7   1        0.08       80.42     22.09 o 
   2   7   1     1022.77     1054.77     33.37 o 
   3   7   1        0.92       81.33     24.23 o 
   4   7   1      146.07      194.53     27.67 o 
   5   7   1     1084.32     1125.90     42.25 o 
   6   7   1       74.33      118.95     30.93 o 
   7   7   1      313.85      318.10     33.58 o 
   8   7   1       63.28      122.49     29.92 o 
   9   7   1      297.66      274.33     35.47 o 
  10   7   1       31.06      121.25     34.01 o 
  11   7   1     1248.94     1183.66     52.32 o 
  12   7   1      961.30      899.04     53.08 o 
  13   7   1      989.98      909.04     57.58 o 
  14   7   1       65.01       80.83     42.93 o 
  15   7   1       98.74      108.55     52.58 o 
   1   8   1      103.37      112.23     29.01 o 
   2   8   1      623.93      687.46     40.25 o 
   3   8   1      228.43      225.87     30.97 o 
   4   8   1      181.37      240.44     35.01 o 
   5   8   1       92.09      130.10     34.81 o 
   6   8   1     1523.49     1580.83     53.34 o 
   7   8   1      262.96      270.93     39.23 o 
   8   8   1     3548.21     3692.13     87.69 o 
   9   8   1     2255.71     2454.95     67.03 o 
  10   8   1      241.70      228.96     52.61 o 
  11   8   1     3236.00     3496.30    112.97 o 
   0   9   1      137.77       57.52     76.97 o 
   1   9   1       88.00      131.43     66.36 o 
   2   9   1      320.54      302.36     68.88 o 
   3   9   1       16.86       86.12     50.27 o 
   4   9   1      668.78      519.32     67.32 o 
   5   9   1      772.26      603.69     70.81 o 
   6   9   1        4.50      131.93     49.41 o 
   0   0   2     1738.96     1900.27     30.68 o 
   1   0   2      592.47      629.27     19.01 o 
   2   0   2     1478.13     1543.18     21.93 o 
   3   0   2       81.10      107.33     11.54 o 
   4   0   2     2545.41     2535.98     22.84 o 
   5   0   2     7492.61     6331.13     58.14 o 
   6   0   2     2879.61     2651.92     28.95 o 
   7   0   2     4098.93     4170.18     40.45 o 
   8   0   2       42.42       54.34     13.99 o 
   9   0   2    46938.01    45893.95    484.86 o 
  10   0   2     1792.69     1766.97     30.09 o 
  11   0   2      263.01      274.30     21.95 o 
  12   0   2     2682.22     2726.23     49.58 o 
  13   0   2     1305.09     1281.15     43.95 o 
  14   0   2      526.80      554.63     26.52 o 
  15   0   2      308.23      317.55     29.46 o 
  16   0   2        5.14       63.82     25.63 o 
  17   0   2      370.18      365.00     29.11 o 
  18   0   2      862.74      878.87     68.87 o 
  19   0   2     9427.05     9568.74    146.25 o 
  20   0   2      180.30      199.08     47.22 o 
  21   0   2      362.86      329.05     43.34 o 
  22   0   2      115.07       35.16     41.17 o 
   1   1   2     7480.43     7572.47     42.06 o 
   2   1   2     6687.68     6918.79     41.27 o 
   3   1   2    10489.99    10808.30     57.21 o 
   4   1   2        1.77       35.56      8.18 o 
   5   1   2    13950.87    13197.90     69.90 o 
   6   1   2       64.63       52.51      8.83 o 
   7   1   2     3099.29     3039.65     25.38 o 
   8   1   2     2224.78     2157.72     21.98 o 
   9   1   2     4926.09     4855.97     36.25 o 
  10   1   2     4246.17     4244.96     36.05 o 
  11   1   2       51.54       80.23     14.61 o 
  12   1   2      368.36      402.16     16.68 o 
  13   1   2     3017.83     3015.13     33.03 o 
  14   1   2     1505.00     1542.46     24.84 o 
  15   1   2     1726.46     1783.31     30.76 o 
  16   1   2      789.60      772.59     22.98 o 
  17   1   2      614.96      576.76     24.53 o 
  18   1   2      287.17      272.85     23.89 o 
  19   1   2     4412.33     4369.46     64.13 o 
  20   1   2      216.47      226.52     33.76 o 
  21   1   2      219.00      233.35     39.21 o 
  22   1   2      163.57       85.11     29.31 o 
   0   2   2      540.70      613.17     23.85 o 
   1   2   2    13448.56    12072.99     67.60 o 
   2   2   2     1363.21     1399.98     14.11 o 
   3   2   2     7378.55     6863.47     52.21 o 
   4   2   2      855.09      872.60     21.39 o 
   5   2   2     4141.74     4343.52     32.08 o 
   6   2   2     3245.62     3086.07     31.97 o 
   7   2   2        0.25       32.46      9.76 o 
   8   2   2      120.15      117.33     10.53 o 
   9   2   2       10.07       74.53     14.04 o 
  10   2   2     1515.37     1519.66     21.25 o 
  11   2   2     2005.61     2008.32     27.43 o 
  12   2   2     3484.82     3583.39     36.89 o 
  13   2   2    16558.58    16791.90    126.46 o 
  14   2   2      659.67      720.82     22.34 o 
  15   2   2    11436.41    11368.60     95.45 o 
  16   2   2       53.24       57.68     16.56 o 
  17   2   2     5623.20     5687.98     66.82 o 
  18   2   2      929.50      906.91     45.67 o 
  19   2   2       74.05      111.47     28.67 o 
  20   2   2      130.34      133.51     34.60 o 
  21   2   2      259.86      208.52     47.69 o 
  22   2   2       99.42      160.85     49.58 o 
   1   3   2     3054.15     2989.97     25.78 o 
   2   3   2     4136.68     4040.98     29.97 o 
   3   3   2     6844.31     6748.36     48.69 o 
   4   3   2        9.86       47.22     13.44 o 
   5   3   2     6144.20     5924.75     50.19 o 
   6   3   2      110.96      135.25     15.93 o 
   7   3   2     2914.77     2795.63     38.79 o 
   8   3   2     1666.34     1710.06     39.83 o 
   9   3   2     4955.00     4891.86     52.49 o 
  10   3   2     2992.49     2955.38     35.99 o 
  11   3   2      429.58      457.72     20.83 o 
  12   3   2      260.03      280.10     19.76 o 
  13   3   2     2703.53     2733.01     43.23 o 
  14   3   2     1169.43     1247.13     31.73 o 
  15   3   2      677.86      680.81     27.20 o 
  16   3   2      640.52      556.95     25.49 o 
  17   3   2      487.85      498.27     34.91 o 
  18   3   2      275.56      342.13     38.50 o 
  19   3   2     3111.55     3068.56     73.15 o 
  20   3   2      195.42      176.66     37.84 o 
  21   3   2      191.32      209.50     65.72 o 
   0   4   2      456.85      452.07     23.82 o 
   1   4   2       90.73       97.16     17.04 o 
   2   4   2      467.15      500.79     20.04 o 
   3   4   2       98.36      137.10     13.57 o 
   4   4   2      994.49     1008.61     17.66 o 
   5   4   2     6376.86     6298.62     66.50 o 
   6   4   2     1761.40     1722.12     33.04 o 
   7   4   2     1761.00     1793.22     43.70 o 
   8   4   2       22.14       62.69     15.94 o 
   9   4   2    24521.46    24820.21    226.83 o 
  10   4   2      951.74      940.84     24.86 o 
  11   4   2      177.66      168.49     25.03 o 
  12   4   2     1511.57     1530.50     33.29 o 
  13   4   2      933.48      887.20     37.35 o 
  14   4   2      427.93      455.48     35.07 o 
  15   4   2      209.00      180.00     31.22 o 
  16   4   2       16.37       97.60     32.37 o 
  17   4   2      324.26      348.12     39.99 o 
  18   4   2      661.14      477.71     51.25 o 
  19   4   2     6530.49     6618.76    140.16 o 
  20   4   2      107.45      154.72     51.78 o 
   1   5   2     2410.64     2386.13     35.97 o 
   2   5   2     1493.43     1547.66     28.46 o 
   3   5   2     2455.67     2464.46     32.47 o 
   4   5   2        4.33       44.42     12.50 o 
   5   5   2     6169.47     6155.97     60.62 o 
   6   5   2       32.24       67.45     20.33 o 
   7   5   2      582.34      638.01     25.53 o 
   8   5   2      876.08      960.63     32.31 o 
   9   5   2      948.40     1032.16     57.87 o 
  10   5   2     1949.26     1849.58     55.62 o 
  11   5   2       12.08       77.60     24.14 o 
  12   5   2      169.70      227.62     31.24 o 
  13   5   2     1076.47     1166.38     46.09 o 
  14   5   2      901.04      866.75     59.62 o 
  15   5   2     1336.72     1295.35     53.66 o 
  16   5   2      405.14      401.47     42.57 o 
  17   5   2      268.34      169.04     36.78 o 
  18   5   2      168.46      182.22     46.20 o 
  19   5   2     2993.39     3084.37    127.46 o 
   0   6   2       81.49      122.35     29.74 o 
   1   6   2     6462.56     6491.19     61.93 o 
   2   6   2      308.47      298.30     18.87 o 
   3   6   2     2765.85     2726.12     35.59 o 
   4   6   2      256.72      299.00     26.45 o 
   5   6   2     1498.07     1522.74     48.38 o 
   6   6   2     1290.44     1363.73     35.81 o 
   7   6   2        6.38       88.58     25.25 o 
   8   6   2        7.71       89.34     27.05 o 
   9   6   2       13.94       86.84     25.30 o 
  10   6   2      517.58      466.47     38.98 o 
  11   6   2      732.52      732.07     39.62 o 
  12   6   2     1250.79     1410.85     51.46 o 
  13   6   2     6775.02     6764.08    103.56 o 
  14   6   2      426.62      432.78     39.81 o 
  15   6   2     4978.17     4797.97    164.70 o 
  16   6   2       61.33      112.83     46.87 o 
  17   6   2     2864.70     3046.76    133.02 o 
   1   7   2      441.13      451.14     26.48 o 
   2   7   2     1078.91     1086.28     31.29 o 
   3   7   2     1585.71     1583.71     37.39 o 
   4   7   2       14.31      108.46     23.10 o 
   5   7   2     1130.21     1175.47     40.70 o 
   6   7   2       38.47      129.48     32.97 o 
   7   7   2      937.86      959.62     42.93 o 
   8   7   2      523.75      564.37     39.17 o 
   9   7   2     1514.11     1541.38     49.39 o 
  10   7   2     1125.77     1092.28     51.47 o 
  11   7   2      363.23      425.04     44.39 o 
  12   7   2      110.35      117.84     39.74 o 
  13   7   2     1013.78      933.84     77.73 o 
  14   7   2      550.42      481.65     75.37 o 
   0   8   2       67.41      146.93     47.62 o 
   1   8   2        1.67      106.43     33.88 o 
   2   8   2      184.96      168.28     36.90 o 
   3   8   2       54.05       77.07     30.25 o 
   4   8   2      218.65      209.80     36.59 o 
   5   8   2     2197.80     2249.90     61.26 o 
   6   8   2      770.38      801.57     45.21 o 
   7   8   2      467.02      510.38     50.57 o 
   8   8   2       16.80      107.95     35.75 o 
   9   8   2     7559.32     7776.04    149.47 o 
  10   8   2      288.65      206.82     49.58 o 
  11   8   2       70.93       74.49     48.82 o 
   1   9   2      565.58      369.76     68.74 o 
   2   9   2      464.48      312.88     59.90 o 
   3   9   2      466.14      364.12     65.92 o 
   4   9   2        2.47       74.18     48.46 o 
   5   9   2     1711.82     1687.57    107.32 o 
   1   0   3    48588.14    47527.08    451.05 o 
   2   0   3    32027.28    31205.52    260.16 o 
   3   0   3    16538.88    15877.80    150.33 o 
   4   0   3      624.02      817.09     22.01 o 
   5   0   3       53.08       69.65     22.49 o 
   6   0   3      361.01      346.06      9.76 o 
   7   0   3      110.96      124.86     10.61 o 
   8   0   3     3896.91     3960.01     44.43 o 
   9   0   3      537.93      538.94     33.18 o 
  10   0   3     2524.52     2491.25     36.55 o 
  11   0   3     7924.51     7734.44     77.29 o 
  12   0   3     9275.58     9438.85     98.83 o 
  13   0   3     2304.97     2274.15     39.54 o 
  14   0   3      439.17      434.57     47.09 o 
  15   0   3     4951.11     4936.14     74.99 o 
  16   0   3     3380.09     3364.19     59.10 o 
  17   0   3     1318.17     1273.93     63.06 o 
  18   0   3     1242.67     1211.91     47.67 o 
  19   0   3        4.37       82.63     37.66 o 
  20   0   3      276.23      222.05     40.74 o 
  21   0   3     1203.87     1309.08    151.27 o 
  22   0   3      433.56      319.65     74.46 o 
   0   1   3     3366.41     3248.37     33.82 o 
   1   1   3     8505.72     8380.04     46.21 o 
   2   1   3     5101.90     4913.99     31.50 o 
   3   1   3     5663.14     5255.00     36.78 o 
   4   1   3       59.65       68.50     17.25 o 
   5   1   3     4128.27     4057.91     32.09 o 
   6   1   3    13189.41    12921.27     81.36 o 
   7   1   3     3643.67     3550.37     23.21 o 
   8   1   3     3390.50     3407.02     25.85 o 
   9   1   3        6.26       47.07     11.03 o 
  10   1   3       98.05      112.73     11.47 o 
  11   1   3     3018.65     2992.07     31.83 o 
  12   1   3      901.21      934.81     19.77 o 
  13   1   3        0.84       57.66     14.63 o 
  14   1   3     3684.63     3647.40     41.52 o 
  15   1   3      383.23      316.96     19.69 o 
  16   1   3     2178.63     2157.43     33.30 o 
  17   1   3     4738.77     4822.06     78.85 o 
  18   1   3     1041.68      986.91     54.37 o 
  19   1   3        2.78       80.81     28.10 o 
  20   1   3      470.00      395.68     40.04 o 
  21   1   3      152.80      134.86     39.38 o 
  22   1   3     1110.94      943.29     75.47 o 
   1   2   3     4434.17     4398.17     30.59 o 
   2   2   3      131.91      171.24      9.59 o 
   3   2   3       36.51       68.48      9.24 o 
   4   2   3     7169.05     7190.27     45.88 o 
   5   2   3    12849.37    13170.13     82.27 o 
   6   2   3     6143.26     6145.68     41.68 o 
   7   2   3    25974.35    26098.15    177.22 o 
   8   2   3     4448.85     4465.57     36.76 o 
   9   2   3     6237.42     6106.37     46.16 o 
  10   2   3     6660.98     6689.05     56.85 o 
  11   2   3     4350.04     4343.98     40.50 o 
  12   2   3       81.07      110.65     14.02 o 
  13   2   3     1003.16     1004.19     21.93 o 
  14   2   3      835.94      884.71     23.52 o 
  15   2   3     1128.34     1084.79     32.27 o 
  16   2   3      452.59      394.00     25.83 o 
  17   2   3      206.74      214.42     32.43 o 
  18   2   3     1266.65     1186.56     39.01 o 
  19   2   3     1877.02     1849.49     57.50 o 
  20   2   3     2298.21     2325.18     77.67 o 
  21   2   3     6572.65     6637.89    163.48 o 
   0   3   3     4453.30     4520.12     52.55 o 
   1   3   3     6372.05     6372.85     46.59 o 
   2   3   3     2635.04     2573.69     26.70 o 
   3   3   3     4050.32     3919.94     34.98 o 
   4   3   3      105.14      134.06     11.64 o 
   5   3   3     3378.35     3284.15     29.46 o 
   6   3   3     7533.05     7461.46     65.72 o 
   7   3   3     2895.58     2834.92     34.92 o 
   8   3   3     1489.34     1551.96     38.44 o 
   9   3   3        0.99       46.53     13.46 o 
  10   3   3       81.07      100.46     19.10 o 
  11   3   3     2117.36     2135.28     31.96 o 
  12   3   3      396.27      461.07     35.18 o 
  13   3   3       24.68       73.77     19.77 o 
  14   3   3     2720.65     2710.87     67.48 o 
  15   3   3      165.68      189.62     21.32 o 
  16   3   3     2100.45     2038.58     53.80 o 
  17   3   3     4259.07     4284.73     73.64 o 
  18   3   3      865.31      806.74     59.38 o 
  19   3   3       40.66       98.45     40.83 o 
  20   3   3      560.73      540.96     66.69 o 
  21   3   3      114.29      177.35     56.89 o 
   1   4   3    18247.20    17945.58    133.74 o 
   2   4   3    15531.70    15281.05    116.11 o 
   3   4   3     8955.57     8876.46     70.21 o 
   4   4   3       83.82       92.16     14.03 o 
   5   4   3        5.04       57.37     18.64 o 
   6   4   3      443.15      491.13     28.71 o 
   7   4   3       30.27       69.68     19.63 o 
   8   4   3     1870.14     1886.63     38.07 o 
   9   4   3      351.69      367.06     21.02 o 
  10   4   3     1082.26     1117.60     28.95 o 
  11   4   3     3933.79     3999.31     54.45 o 
  12   4   3     5409.54     5340.53     71.04 o 
  13   4   3     1587.35     1565.37     43.78 o 
  14   4   3      222.51      245.54     32.32 o 
  15   4   3     2959.14     3006.16     92.84 o 
  16   4   3     2233.53     2351.29     70.52 o 
  17   4   3      918.05      980.23     65.62 o 
  18   4   3      860.57      742.13     52.34 o 
  19   4   3        4.24      109.64     43.59 o 
  20   4   3      216.96      254.02     66.68 o 
   0   5   3      332.25      305.21     26.72 o 
   1   5   3     2148.97     2142.08     30.52 o 
   2   5   3     1501.76     1468.15     31.65 o 
   3   5   3     2398.76     2380.95     42.87 o 
   4   5   3      191.29      177.49     19.98 o 
   5   5   3     1470.61     1497.81     37.59 o 
   6   5   3     4754.06     4748.98     55.56 o 
   7   5   3     1232.21     1276.03     44.21 o 
   8   5   3     1422.77     1456.24     35.22 o 
   9   5   3       51.22       90.77     24.67 o 
  10   5   3        3.49       67.82     20.46 o 
  11   5   3     1287.21     1282.55     36.58 o 
  12   5   3      456.38      439.82     34.08 o 
  13   5   3        8.60       72.19     28.52 o 
  14   5   3     1694.62     1803.39     59.34 o 
  15   5   3      252.91      325.19     42.86 o 
  16   5   3      863.38      834.12     60.36 o 
  17   5   3     2721.33     2849.27    100.86 o 
  18   5   3      674.43      523.30     62.45 o 
   1   6   3      887.18      942.52     24.85 o 
   2   6   3       80.63       78.16     18.13 o 
   3   6   3        1.94       61.80     19.33 o 
   4   6   3     1845.44     1880.30     40.01 o 
   5   6   3     2794.20     2843.87     53.43 o 
   6   6   3     2356.91     2351.73     44.44 o 
   7   6   3     7930.45     7979.50     93.83 o 
   8   6   3     1351.07     1373.39     42.03 o 
   9   6   3     1799.04     1860.46     49.30 o 
  10   6   3     2991.85     2990.80     63.45 o 
  11   6   3     1855.89     1989.61     54.12 o 
  12   6   3       69.06      161.30     31.93 o 
  13   6   3      453.51      450.14     37.64 o 
  14   6   3      532.95      522.21     60.36 o 
  15   6   3      598.74      595.91     64.37 o 
  16   6   3      333.68      321.12     64.09 o 
   0   7   3     1163.43     1121.56     55.94 o 
   1   7   3     1447.33     1457.47     36.19 o 
   2   7   3      467.38      488.15     30.49 o 
   3   7   3     1330.96     1424.06     39.12 o 
   4   7   3       89.99      114.81     24.97 o 
   5   7   3     1134.06     1120.49     53.53 o 
   6   7   3     1652.24     1782.84     57.98 o 
   7   7   3     1052.14     1011.86     43.85 o 
   8   7   3      182.09      153.58     33.46 o 
   9   7   3        3.38      113.41     31.22 o 
  10   7   3       12.54       90.43     30.95 o 
  11   7   3      645.44      591.83     43.85 o 
  12   7   3       51.56      122.16     35.49 o 
  13   7   3       74.78      139.05     62.21 o 
  14   7   3      881.56      902.64     86.12 o 
   1   8   3     4389.67     4328.63     83.55 o 
   2   8   3     4272.39     4173.66     71.55 o 
   3   8   3     2638.48     2656.14     68.79 o 
   4   8   3       27.87      115.64     34.97 o 
   5   8   3        1.70      112.21     34.71 o 
   6   8   3      271.73      314.77     39.26 o 
   7   8   3        1.03       70.40     45.81 o 
   8   8   3      583.89      422.34     51.68 o 
   9   8   3      220.56      180.92     41.79 o 
  10   8   3      181.37      180.45     58.00 o 
  11   8   3     1040.44      758.71     59.45 o 
   0   9   3        1.14      215.08     85.08 o 
   1   9   3      455.67      368.82     59.90 o 
   2   9   3      323.99      315.04     58.18 o 
   3   9   3      667.28      601.61     65.68 o 
   4   9   3      120.11      122.47     48.63 o 
   0   0   4    97448.57    96478.51   1744.11 o 
   1   0   4     2133.47     2210.38     25.49 o 
   2   0   4     2003.41     2129.43     32.43 o 
   3   0   4     5896.44     6426.15     64.16 o 
   4   0   4    13052.80    13302.55    116.34 o 
   5   0   4     2143.50     2096.84     50.64 o 
   6   0   4      336.93      324.86     15.16 o 
   7   0   4     1681.09     1705.74     45.09 o 
   8   0   4     7322.56     7370.31     84.18 o 
   9   0   4     1484.18     1566.96     35.98 o 
  10   0   4     1322.07     1315.83     34.45 o 
  11   0   4     1534.96     1567.51     31.76 o 
  12   0   4     6095.49     6167.60     88.06 o 
  13   0   4     1469.72     1514.02     65.94 o 
  14   0   4     6816.27     6763.49     78.25 o 
  15   0   4     1765.95     1671.18     72.58 o 
  16   0   4      723.96      660.82     61.66 o 
  17   0   4      302.59      238.12     34.65 o 
  18   0   4     3840.67     3861.69    124.90 o 
  19   0   4       36.76       66.37     54.95 o 
  20   0   4       30.81      139.12     40.51 o 
  21   0   4       50.77       78.67     50.84 o 
   1   1   4      479.65      588.68     11.63 o 
   2   1   4     3557.89     3448.13     30.72 o 
   3   1   4       13.71       27.18      8.78 o 
   4   1   4     1315.98     1452.47     31.89 o 
   5   1   4      852.65      847.86     20.63 o 
   6   1   4     2185.66     2205.02     32.34 o 
   7   1   4     8067.63     8237.64     62.34 o 
   8   1   4     1146.06     1160.65     24.59 o 
   9   1   4     2677.92     2675.13     27.17 o 
  10   1   4     6406.61     6408.68     53.08 o 
  11   1   4     1962.76     2007.17     31.87 o 
  12   1   4       30.94       52.85     14.94 o 
  13   1   4       19.93       53.24     12.96 o 
  14   1   4      900.70      964.92     35.36 o 
  15   1   4     1676.53     1615.53     36.01 o 
  16   1   4      193.82      207.44     24.93 o 
  17   1   4       20.71       96.04     25.93 o 
  18   1   4      610.15      552.86     36.12 o 
  19   1   4      432.97      346.67     37.62 o 
  20   1   4      156.61      160.96     44.11 o 
  21   1   4        0.26       98.69     47.88 o 
   0   2   4    13789.79    13977.58    118.87 o 
   1   2   4     1079.73     1133.77     15.37 o 
   2   2   4     1225.30     1266.47     16.72 o 
   3   2   4     2987.09     3082.98     26.80 o 
   4   2   4    41103.42    41358.14    311.55 o 
   5   2   4     2386.34     2338.47     21.75 o 
   6   2   4    26578.85    26277.92    182.01 o 
   7   2   4     3195.72     3152.22     30.45 o 
   8   2   4     7500.42     7649.67     53.24 o 
   9   2   4     1099.46     1120.57     23.43 o 
  10   2   4     8597.92     8376.77     67.34 o 
  11   2   4     2329.00     2220.42     29.85 o 
  12   2   4       42.79       49.50     15.01 o 
  13   2   4     1583.47     1473.16     31.18 o 
  14   2   4      148.69      130.31     19.18 o 
  15   2   4     1298.40     1239.23     28.43 o 
  16   2   4      315.26      255.19     30.03 o 
  17   2   4      249.32      210.12     31.09 o 
  18   2   4      171.40      186.50     33.46 o 
  19   2   4       11.64       76.08     32.78 o 
  20   2   4      189.97      155.34     41.11 o 
  21   2   4        3.46      131.35     66.16 o 
   1   3   4       75.08       99.51     12.94 o 
   2   3   4     2360.18     2322.97     27.79 o 
   3   3   4       45.86       56.68     13.22 o 
   4   3   4      332.14      369.62     17.54 o 
   5   3   4      681.34      729.11     21.75 o 
   6   3   4     1059.63     1043.13     19.01 o 
   7   3   4     5212.09     5204.37     41.70 o 
   8   3   4     1453.98     1542.05     42.37 o 
   9   3   4     2039.88     2048.92     30.98 o 
  10   3   4     5736.99     5614.09     57.00 o 
  11   3   4     1529.92     1494.92     46.18 o 
  12   3   4       44.23       73.61     18.21 o 
  13   3   4       17.66       41.76     13.89 o 
  14   3   4     1012.32     1051.68     41.63 o 
  15   3   4     1286.99     1310.23     38.10 o 
  16   3   4      174.34      180.26     37.50 o 
  17   3   4       45.86      100.03     29.11 o 
  18   3   4      439.53      437.38     45.84 o 
  19   3   4      402.23      371.79     57.08 o 
  20   3   4      106.06      115.08     56.50 o 
   0   4   4    33645.40    33255.64    357.05 o 
   1   4   4      790.32      809.39     21.18 o 
   2   4   4      696.82      704.26     25.23 o 
   3   4   4     1880.37     1880.18     31.88 o 
   4   4   4     5226.02     5173.01     52.21 o 
   5   4   4     1065.55     1057.04     30.44 o 
   6   4   4      145.74      182.23     19.73 o 
   7   4   4      910.81      943.10     28.42 o 
   8   4   4     3756.11     3758.93     43.93 o 
   9   4   4      799.47      861.30     24.44 o 
  10   4   4      804.27      905.29     28.82 o 
  11   4   4      877.44      852.08     33.19 o 
  12   4   4     3827.75     3740.84     68.27 o 
  13   4   4      987.60     1032.34     37.44 o 
  14   4   4     4522.17     4428.16     98.13 o 
  15   4   4     1185.19     1248.17     59.04 o 
  16   4   4      485.70      482.18     42.93 o 
  17   4   4      287.95      250.86     46.85 o 
  18   4   4     2891.62     3134.27    109.85 o 
  19   4   4       23.82      135.10     61.91 o 
   1   5   4       18.00       61.78     15.80 o 
   2   5   4      788.10      819.80     23.65 o 
   3   5   4        0.02       76.40     16.18 o 
   4   5   4      504.85      499.56     24.70 o 
   5   5   4      397.58      414.40     24.30 o 
   6   5   4      820.49      777.11     30.41 o 
   7   5   4     2260.39     2265.63     39.77 o 
   8   5   4      415.03      408.34     24.38 o 
   9   5   4     1431.80     1537.33     36.40 o 
  10   5   4     2195.21     2265.70     56.10 o 
  11   5   4      938.10      906.73     37.25 o 
  12   5   4        3.71       86.63     27.67 o 
  13   5   4       81.44      189.81     42.13 o 
  14   5   4      355.18      377.65     55.02 o 
  15   5   4      738.47      660.30     53.16 o 
  16   5   4      144.08      238.13     55.13 o 
  17   5   4        6.58      107.15     50.33 o 
  18   5   4      366.16      331.59     61.10 o 
   0   6   4     3993.15     3909.71     69.39 o 
   1   6   4      207.36      175.92     19.42 o 
   2   6   4      287.15      295.70     20.87 o 
   3   6   4      581.58      574.38     34.47 o 
   4   6   4    10978.55    11075.44    107.50 o 
   5   6   4      923.23     1025.49     33.05 o 
   6   6   4     7527.13     7648.01     91.26 o 
   7   6   4      935.61     1014.78     39.67 o 
   8   6   4     2432.29     2517.17     51.63 o 
   9   6   4      540.72      584.00     52.52 o 
  10   6   4     3341.89     3192.21     64.31 o 
  11   6   4      745.03      764.37     49.42 o 
  12   6   4        2.78      129.82     49.33 o 
  13   6   4      685.16      653.36     52.94 o 
  14   6   4      125.79      221.05     60.42 o 
  15   6   4      695.74      628.46     78.38 o 
  16   6   4       98.90      109.51     63.01 o 
   1   7   4       27.26       69.55     28.72 o 
   2   7   4      666.03      650.62     37.40 o 
   3   7   4       21.38       97.12     27.39 o 
   4   7   4        0.88      105.18     27.99 o 
   5   7   4      270.24      268.49     29.09 o 
   6   7   4      272.72      268.18     33.09 o 
   7   7   4     1026.86     1023.07     56.04 o 
   8   7   4      819.14      717.78     54.03 o 
   9   7   4      914.69      815.11     87.93 o 
  10   7   4     2074.38     1960.08    124.43 o 
  11   7   4      651.02      579.44     63.77 o 
  12   7   4       26.28       89.27     56.95 o 
  13   7   4       49.63      186.10     67.67 o 
   0   8   4     6303.60     6518.95    138.87 o 
   1   8   4      179.51      206.25     35.50 o 
   2   8   4      141.21      174.31     35.01 o 
   3   8   4      222.86      258.54     33.76 o 
   4   8   4     1111.95     1049.77     47.51 o 
   5   8   4      410.33      389.42     46.08 o 
   6   8   4       36.19      104.80     34.41 o 
   7   8   4      366.19      319.16     46.54 o 
   8   8   4     1265.45     1025.28    103.83 o 
   9   8   4      304.03      262.43     47.46 o 
  10   8   4      316.97      250.86     54.07 o 
   1   9   4       25.07      111.67     47.74 o 
   1   0   5     1120.40     1099.26     22.63 o 
   2   0   5       84.16       78.72     13.14 o 
   3   0   5    18827.79    18934.17    157.32 o 
   4   0   5      117.46      102.45     11.16 o 
   5   0   5      321.63      279.35     32.25 o 
   6   0   5    10147.86     9834.34    129.08 o 
   7   0   5    45655.51    45086.64    523.75 o 
   8   0   5    13833.95    14045.84    141.55 o 
   9   0   5     2344.29     2373.93     39.07 o 
  10   0   5     1724.64     1796.24     38.02 o 
  11   0   5     6283.35     6247.06     81.92 o 
  12   0   5      131.83      116.21     23.98 o 
  13   0   5     1484.87     1450.53     42.06 o 
  14   0   5     1476.96     1446.62     46.74 o 
  15   0   5      540.94      485.43     37.26 o 
  16   0   5       47.73      109.52     45.21 o 
  17   0   5       86.83      170.43     46.35 o 
  18   0   5       43.28       63.65     50.39 o 
  19   0   5       14.06       68.96     45.52 o 
  20   0   5     4204.18     4103.75    157.07 o 
  21   0   5     1793.17     1778.13    151.42 o 
   0   1   5      699.91      639.79     21.52 o 
   1   1   5     3869.04     3804.77     30.46 o 
   2   1   5    20422.70    20592.27    125.07 o 
   3   1   5    18159.94    17793.01    137.82 o 
   4   1   5     2140.89     2123.75     37.25 o 
   5   1   5     1949.77     2042.45     41.59 o 
   6   1   5     5783.54     5613.31    116.73 o 
   7   1   5      738.84      767.26     19.37 o 
   8   1   5      415.89      463.02     20.50 o 
   9   1   5     4350.37     4246.08     42.89 o 
  10   1   5      344.65      366.17     21.83 o 
  11   1   5     8815.03     8782.99     87.09 o 
  12   1   5      809.28      734.91     30.86 o 
  13   1   5       17.74       65.92     15.37 o 
  14   1   5       27.69       42.41     15.43 o 
  15   1   5      906.93      871.43     49.07 o 
  16   1   5     1772.71     1768.23     47.22 o 
  17   1   5      500.24      442.14     40.28 o 
  18   1   5     1512.07     1576.37     73.30 o 
  19   1   5     2197.19     2440.86     79.58 o 
  20   1   5      183.41      123.09     45.75 o 
  21   1   5      112.04      105.85     45.51 o 
   1   2   5    26484.99    26007.18    176.00 o 
   2   2   5    31780.10    31081.46    223.18 o 
   3   2   5      548.96      544.76     13.46 o 
   4   2   5    10118.35    10272.61     78.58 o 
   5   2   5    14936.73    14772.20    109.81 o 
   6   2   5        0.59       65.11     15.24 o 
   7   2   5     1835.24     1801.17     35.72 o 
   8   2   5       15.98       59.48     20.83 o 
   9   2   5       67.11       88.60     20.14 o 
  10   2   5       88.65       94.73     17.01 o 
  11   2   5     3619.78     3605.11     65.53 o 
  12   2   5     3890.95     3766.39     94.17 o 
  13   2   5     1446.62     1388.91     63.24 o 
  14   2   5      676.98      571.22     34.44 o 
  15   2   5    13459.29    13425.26    169.66 o 
  16   2   5     2174.24     2201.73     61.13 o 
  17   2   5      568.53      509.58     42.08 o 
  18   2   5        0.44      110.76     39.35 o 
  19   2   5     2952.24     3044.05    111.05 o 
  20   2   5      164.35      159.86     53.91 o 
   0   3   5     1677.22     1702.01     44.59 o 
   1   3   5     3304.44     3331.81     35.41 o 
   2   3   5    13970.80    13858.24     95.84 o 
   3   3   5    12794.79    12725.62     97.34 o 
   4   3   5      651.88      673.42     17.69 o 
   5   3   5      901.46      979.01     23.60 o 
   6   3   5     4933.51     4811.14     43.41 o 
   7   3   5      442.74      432.83     27.42 o 
   8   3   5      319.91      342.73     21.08 o 
   9   3   5     2948.38     2840.07     52.34 o 
  10   3   5      149.51      128.80     20.43 o 
  11   3   5     6346.95     6137.59     82.68 o 
  12   3   5      594.20      535.19     23.29 o 
  13   3   5        7.41       62.49     24.66 o 
  14   3   5       24.94       85.84     27.35 o 
  15   3   5      544.37      461.13     42.67 o 
  16   3   5     1271.80     1447.42     65.57 o 
  17   3   5      393.07      393.02     43.51 o 
  18   3   5     1301.69     1188.02    104.41 o 
  19   3   5     2245.14     2367.97    121.32 o 
  20   3   5       79.36       84.50     82.82 o 
   1   4   5      386.28      380.82     18.43 o 
   2   4   5       43.86       75.17     17.10 o 
   3   4   5     8967.62     9016.64     77.99 o 
   4   4   5       68.29      114.96     17.72 o 
   5   4   5      212.43      246.64     14.62 o 
   6   4   5     5898.62     5765.77     53.16 o 
   7   4   5    23411.65    23339.89    204.88 o 
   8   4   5     6775.34     6757.42     71.29 o 
   9   4   5     1012.16     1026.41     39.94 o 
  10   4   5     1285.09     1266.41     33.19 o 
  11   4   5     3601.42     3421.94     69.09 o 
  12   4   5       83.86      137.80     31.49 o 
  13   4   5      798.26      784.02     56.57 o 
  14   4   5     1033.73     1077.40     51.28 o 
  15   4   5      381.85      365.17     41.72 o 
  16   4   5       59.70       62.76     45.64 o 
  17   4   5       70.14       86.33     39.90 o 
  18   4   5       25.00       89.91     44.62 o 
  19   4   5       14.24      159.77     62.03 o 
   0   5   5      139.04      214.14     33.07 o 
   1   5   5     1090.67     1186.74     27.75 o 
   2   5   5     6009.27     6046.20     62.09 o 
   3   5   5     5715.60     5757.56     67.60 o 
   4   5   5      982.04     1031.28     35.55 o 
   5   5   5      761.53      724.85     37.77 o 
   6   5   5     1669.98     1729.08     35.02 o 
   7   5   5      367.52      367.65     28.29 o 
   8   5   5       64.95      103.45     25.48 o 
   9   5   5     1859.35     1857.93     56.19 o 
  10   5   5      198.83      211.66     29.95 o 
  11   5   5     4533.47     4577.24     88.64 o 
  12   5   5      293.75      228.94     40.32 o 
  13   5   5        7.45      151.04     41.04 o 
  14   5   5       14.15       79.56     46.35 o 
  15   5   5      666.83      610.04     56.41 o 
  16   5   5     1133.01      963.70     87.06 o 
  17   5   5      273.41      313.34     87.73 o 
   1   6   5     6813.52     6856.15     80.31 o 
   2   6   5     9845.29     9790.94     92.02 o 
   3   6   5      161.96      201.44     24.30 o 
   4   6   5     2839.01     2959.60     48.06 o 
   5   6   5     4257.40     4401.79     76.88 o 
   6   6   5        3.65       80.26     23.69 o 
   7   6   5      557.81      518.38     34.51 o 
   8   6   5        1.80       85.91     28.33 o 
   9   6   5       19.07       95.27     28.58 o 
  10   6   5       22.84      102.39     43.57 o 
  11   6   5     1524.42     1552.92     65.69 o 
  12   6   5     1905.61     1931.97     80.57 o 
  13   6   5      678.74      712.52     72.90 o 
  14   6   5      282.68      190.07     62.53 o 
  15   6   5     6586.88     6757.36    170.74 o 
   0   7   5     1084.75      806.81     99.01 o 
   1   7   5     1003.17      967.95     40.01 o 
   2   7   5     3624.50     3658.40     62.74 o 
   3   7   5     3317.99     3368.63     62.80 o 
   4   7   5       30.68      117.41     27.07 o 
   5   7   5      152.64      166.18     28.58 o 
   6   7   5     1676.25     1794.48     56.84 o 
   7   7   5      166.95      152.65     34.44 o 
   8   7   5       75.77      117.42     38.58 o 
   9   7   5      953.91      818.86     56.46 o 
  10   7   5       13.13       81.19     46.30 o 
  11   7   5     2310.72     2499.90    116.61 o 
  12   7   5      147.45      184.44     66.43 o 
  13   7   5        0.68       79.83    200.12 o 
   1   8   5       49.86       85.62     33.17 o 
   2   8   5        7.62      110.19     38.20 o 
   3   8   5     2592.34     2559.31    110.67 o 
   4   8   5       37.09       42.28     22.08 o 
   5   8   5       85.90      167.36     40.01 o 
   6   8   5     1933.27     1916.57     68.68 o 
   7   8   5     6851.86     6822.29    147.71 o 
   8   8   5     1783.09     1566.46    103.05 o 
   0   0   6     2542.15     2590.97     62.40 o 
   1   0   6     8810.95     8808.54     94.07 o 
   2   0   6     2244.12     2257.80     33.68 o 
   3   0   6     5546.14     5727.39    106.11 o 
   4   0   6      562.99      536.15     29.48 o 
   5   0   6     7158.51     7177.96     82.59 o 
   6   0   6     2527.66     2565.85     74.88 o 
   7   0   6      234.91      248.62     38.20 o 
   8   0   6     1473.34     1442.39     60.71 o 
   9   0   6     4770.88     4802.59     95.28 o 
  10   0   6      554.98      578.41     46.14 o 
  11   0   6     3886.22     3687.51    107.81 o 
  12   0   6      247.94      197.34     27.94 o 
  13   0   6      358.75      363.25     45.96 o 
  14   0   6        2.58       89.86     45.28 o 
  15   0   6     1923.21     2112.62     83.29 o 
  16   0   6     2138.57     2273.81     89.60 o 
  17   0   6     2022.91     2026.98    107.12 o 
  18   0   6      324.94      308.74     63.32 o 
  19   0   6     1325.35     1053.65    118.41 o 
  20   0   6      145.83      150.17    132.53 o 
   1   1   6      315.58      322.71     13.87 o 
   2   1   6     2903.69     2886.77     26.22 o 
   3   1   6      842.89      862.95     18.36 o 
   4   1   6     1957.31     1922.97     25.95 o 
   5   1   6     1491.73     1469.37     29.63 o 
   6   1   6     2427.85     2393.75     37.72 o 
   7   1   6     5247.59     5176.67     79.71 o 
   8   1   6       40.92       58.97     13.46 o 
   9   1   6     1394.79     1362.65     32.61 o 
  10   1   6        2.51       51.95     18.37 o 
  11   1   6       24.78       56.42     21.04 o 
  12   1   6       98.29      116.63     26.05 o 
  13   1   6      340.69      307.78     36.10 o 
  14   1   6        9.98       78.74     25.17 o 
  15   1   6     1582.75     1629.68     55.75 o 
  16   1   6      133.52      165.95     35.01 o 
  17   1   6      300.98      353.38     38.29 o 
  18   1   6      380.36      393.33     44.42 o 
  19   1   6      392.28      225.60     47.21 o 
  20   1   6     1101.13      961.90    114.45 o 
   0   2   6     4277.84     4326.77     55.90 o 
   1   2   6        6.42       52.89     13.86 o 
   2   2   6     1226.11     1276.41     21.20 o 
   3   2   6       30.44       52.74     12.73 o 
   4   2   6       26.41       58.96     17.15 o 
   5   2   6     1739.44     1771.47     26.29 o 
   6   2   6     1090.43     1112.20     29.14 o 
   7   2   6      824.32      812.30     29.26 o 
   8   2   6        6.32       50.05     15.92 o 
   9   2   6     6810.86     6727.29    125.77 o 
  10   2   6      461.15      437.89     22.34 o 
  11   2   6     1503.38     1527.54     60.61 o 
  12   2   6     1546.56     1484.33     43.39 o 
  13   2   6    12269.88    12152.79    157.30 o 
  14   2   6       54.68       81.81     39.74 o 
  15   2   6      860.14      848.31     53.31 o 
  16   2   6     1068.73     1028.67     63.40 o 
  17   2   6     1273.78     1304.00     73.64 o 
  18   2   6      132.96      111.96     37.88 o 
  19   2   6     2518.90     2563.01    113.25 o 
  20   2   6       68.69      116.61     54.66 o 
   1   3   6      371.72      344.10     20.25 o 
   2   3   6     1377.30     1447.90     25.84 o 
   3   3   6      495.59      486.90     18.88 o 
   4   3   6     1276.87     1324.74     24.78 o 
   5   3   6     1801.57     1802.39     34.48 o 
   6   3   6     2074.79     2098.36     31.89 o 
   7   3   6     3010.20     2969.33     49.83 o 
   8   3   6       48.38       88.09     21.92 o 
   9   3   6     1726.86     1733.53     65.99 o 
  10   3   6        5.96       81.56     21.53 o 
  11   3   6       34.94       75.33     21.06 o 
  12   3   6       68.10      118.80     28.02 o 
  13   3   6      163.18      159.00     30.47 o 
  14   3   6        0.76      123.71     33.44 o 
  15   3   6     1998.35     1932.87    109.88 o 
  16   3   6      103.82       93.28     43.62 o 
  17   3   6      277.92      222.73     55.06 o 
  18   3   6      439.22      350.14     75.97 o 
  19   3   6      516.06      392.86     94.28 o 
   0   4   6     1565.86     1613.29     41.64 o 
   1   4   6     5482.92     5570.83     52.39 o 
   2   4   6     1157.73     1266.77     34.20 o 
   3   4   6     3412.72     3531.18     43.73 o 
   4   4   6      230.90      238.50     18.75 o 
   5   4   6     4459.43     4462.89     46.12 o 
   6   4   6     1117.69     1149.82     39.34 o 
   7   4   6       83.59       77.44     15.44 o 
   8   4   6      888.96      921.37     51.37 o 
   9   4   6     2982.71     2826.91     93.22 o 
  10   4   6      295.12      295.82     34.05 o 
  11   4   6     2630.65     2752.91     69.94 o 
  12   4   6      119.01      152.57     36.44 o 
  13   4   6      293.47      309.53     43.12 o 
  14   4   6        0.83      127.09     33.94 o 
  15   4   6     1302.14     1454.83     87.43 o 
  16   4   6     1361.22     1499.76    149.42 o 
  17   4   6     1554.72     1461.09    175.94 o 
  18   4   6      228.30      234.92     80.07 o 
   1   5   6       21.62       65.26     16.97 o 
   2   5   6     1445.40     1396.34     28.72 o 
   3   5   6      550.57      569.37     25.88 o 
   4   5   6     1099.35     1117.90     38.51 o 
   5   5   6      299.59      269.77     18.71 o 
   6   5   6      772.00      727.32     28.05 o 
   7   5   6     2793.50     2717.25     56.74 o 
   8   5   6        2.13       79.04     25.20 o 
   9   5   6      386.07      384.93     42.35 o 
  10   5   6        2.39      100.52     33.97 o 
  11   5   6       99.80      196.43     40.97 o 
  12   5   6       27.22      141.05     36.05 o 
  13   5   6      246.96      285.11     49.27 o 
  14   5   6        9.20      133.24     44.76 o 
  15   5   6      644.28      575.78     87.60 o 
  16   5   6       30.48      114.70     69.81 o 
   0   6   6     1722.35     1713.84     50.00 o 
   1   6   6       37.56       87.47     20.85 o 
   2   6   6      400.19      363.43     25.13 o 
   3   6   6       25.74       72.03     28.21 o 
   4   6   6       11.82       75.61     24.72 o 
   5   6   6      990.14      900.44     49.29 o 
   6   6   6      310.78      311.21     37.21 o 
   7   6   6      467.69      427.42     39.72 o 
   8   6   6       54.95      118.05     36.36 o 
   9   6   6     3234.55     3344.52     92.19 o 
  10   6   6      132.86      148.90     36.39 o 
  11   6   6      886.30      822.91     68.23 o 
  12   6   6      446.11      435.65     57.93 o 
  13   6   6     6034.54     6186.61    186.78 o 
  14   6   6       61.43      110.40     66.82 o 
   1   7   6      121.13      112.41     27.91 o 
   2   7   6      234.41      229.81     30.93 o 
   3   7   6      178.15      185.40     44.39 o 
   4   7   6      513.13      376.75     30.74 o 
   5   7   6      834.33      685.71     45.39 o 
   6   7   6      636.68      569.89     52.09 o 
   7   7   6      834.40      686.22     49.97 o 
   8   7   6        4.16      113.72     45.88 o 
   9   7   6      938.23      997.34     67.59 o 
  10   7   6        0.06       60.05     66.38 o 
  11   7   6      105.09       85.73     64.45 o 
   0   8   6      708.50      611.85     68.90 o 
   1   8   6     2236.26     2173.99     78.55 o 
   2   8   6      224.23      254.50     46.26 o 
   3   8   6     1292.54     1219.47     59.20 o 
   4   8   6       25.90      165.88     34.17 o 
   5   8   6     1749.04     1638.52    104.87 o 
   6   8   6      217.66      201.02     51.69 o 
   7   8   6        9.86       99.09     56.52 o 
   1   0   7     3452.59     3652.56     48.10 o 
   2   0   7     6781.99     7092.23     77.44 o 
   3   0   7      602.27      621.58     23.57 o 
   4   0   7      850.56      790.55     42.80 o 
   5   0   7      530.47      524.24     23.29 o 
   6   0   7       65.19       97.70     36.14 o 
   7   0   7        3.55       76.71     32.29 o 
   8   0   7     1783.72     1778.45     58.02 o 
   9   0   7      565.39      549.79     51.44 o 
  10   0   7       37.41       54.26     40.97 o 
  11   0   7     4804.25     5065.30    128.67 o 
  12   0   7     5752.77     5930.05    134.70 o 
  13   0   7       74.59       90.64     39.16 o 
  14   0   7      740.11      757.37     65.13 o 
  15   0   7     6176.62     6442.60    190.71 o 
  16   0   7    11564.06    11789.60    250.77 o 
  17   0   7     1426.16     1387.37     87.86 o 
  18   0   7      449.14      465.25     84.48 o 
  19   0   7      247.60      168.43     60.04 o 
   0   1   7     4042.26     4011.43     59.18 o 
   1   1   7       64.88       72.25     13.76 o 
   2   1   7      827.34      877.81     17.99 o 
   3   1   7      179.74      203.16     17.64 o 
   4   1   7     1413.56     1494.29     25.80 o 
   5   1   7      234.49      209.02     21.99 o 
   6   1   7      173.26      135.92     20.07 o 
   7   1   7        1.17       45.51     14.18 o 
   8   1   7     1286.27     1248.25     40.52 o 
   9   1   7       62.34      106.15     25.61 o 
  10   1   7     2157.42     2120.80     72.52 o 
  11   1   7     2481.72     2339.38     42.55 o 
  12   1   7     7823.04     8037.08    108.10 o 
  13   1   7      498.92      554.62     37.77 o 
  14   1   7        0.36       72.14     33.71 o 
  15   1   7       66.45      107.58     32.37 o 
  16   1   7      197.99      196.65     38.34 o 
  17   1   7      178.64      268.26     46.96 o 
  18   1   7       29.59       61.79     47.72 o 
  19   1   7      432.67      380.44     66.64 o 
   1   2   7      119.80      167.60     16.78 o 
   2   2   7     1053.86     1030.07     22.77 o 
   3   2   7     2051.90     2118.04     28.68 o 
   4   2   7     7237.16     7196.92     66.31 o 
   5   2   7     1923.94     1917.85     49.43 o 
   6   2   7     6525.17     6474.51     74.38 o 
   7   2   7     9040.86     9038.59    100.93 o 
   8   2   7    14923.50    14615.71    156.54 o 
   9   2   7       90.87       96.52     19.46 o 
  10   2   7      819.76      794.57     35.34 o 
  11   2   7     1359.48     1322.42     55.11 o 
  12   2   7       57.42       47.44     22.90 o 
  13   2   7       87.23      124.65     36.47 o 
  14   2   7      271.27      300.98     48.52 o 
  15   2   7        0.26       84.09     39.75 o 
  16   2   7     1271.63     1400.41     87.82 o 
  17   2   7       86.80       90.71     46.76 o 
  18   2   7      607.11      480.42     70.77 o 
  19   2   7      356.06      332.64     97.50 o 
   0   3   7     4528.68     4518.88     74.21 o 
   1   3   7       83.04      120.83     17.02 o 
   2   3   7      581.31      644.72     27.78 o 
   3   3   7      206.17      194.66     15.73 o 
   4   3   7     1831.90     1806.12     35.94 o 
   5   3   7      154.23      158.05     17.39 o 
   6   3   7       87.16       91.22     23.86 o 
   7   3   7       13.63       79.57     21.29 o 
   8   3   7      652.68      731.47     49.84 o 
   9   3   7      122.21      170.72     26.68 o 
  10   3   7     1791.23     1666.27    113.84 o 
  11   3   7     1753.01     1756.70     56.30 o 
  12   3   7     5640.26     5573.70    118.67 o 
  13   3   7      227.87      210.67     39.18 o 
  14   3   7        0.34      103.51     41.67 o 
  15   3   7       25.71      174.68     45.36 o 
  16   3   7      279.29      368.83     56.11 o 
  17   3   7      204.38      250.40     83.75 o 
  18   3   7       20.85      124.52     68.02 o 
   1   4   7     1791.65     1817.28     31.34 o 
   2   4   7     4088.40     4090.31     45.27 o 
   3   4   7      470.12      462.97     23.04 o 
   4   4   7      533.44      552.35     23.02 o 
   5   4   7      258.02      227.97     17.56 o 
   6   4   7        5.03       45.23     20.16 o 
   7   4   7        2.31       50.49     18.74 o 
   8   4   7     1122.25     1238.85     47.13 o 
   9   4   7      390.71      455.39     39.41 o 
  10   4   7       70.45      133.18     37.36 o 
  11   4   7     3072.94     3128.62     82.57 o 
  12   4   7     3771.59     3886.49    124.64 o 
  13   4   7       30.13      152.85     50.67 o 
  14   4   7      589.38      508.05     52.64 o 
  15   4   7     4075.04     4242.81    142.11 o 
  16   4   7     8469.42     8695.33    243.62 o 
  17   4   7     1077.16      992.73    104.61 o 
   0   5   7     1442.09     1666.14     47.88 o 
   1   5   7       11.33       89.46     23.71 o 
   2   5   7      408.49      351.29     21.72 o 
   3   5   7       62.90       78.41     19.74 o 
   4   5   7      393.28      326.79     20.69 o 
   5   5   7      141.71      194.00     28.99 o 
   6   5   7       99.42      110.73     27.99 o 
   7   5   7       22.01       97.15     37.87 o 
   8   5   7     1017.05     1157.99     57.69 o 
   9   5   7        9.84      126.44     38.77 o 
  10   5   7     1078.66     1123.75     57.27 o 
  11   5   7     1311.07     1386.88     58.30 o 
  12   5   7     5027.16     4913.36    110.57 o 
  13   5   7      508.06      495.54     56.05 o 
  14   5   7        0.15       62.59     59.93 o 
  15   5   7       74.33       82.61     70.16 o 
   1   6   7      134.99      167.31     27.94 o 
   2   6   7      673.89      586.18     31.69 o 
   3   6   7      888.86      932.01     46.74 o 
   4   6   7     2941.64     3043.72     67.61 o 
   5   6   7      713.19      664.67     45.80 o 
   6   6   7     2944.38     3004.37     71.41 o 
   7   6   7     3470.74     3614.90     82.99 o 
   8   6   7     6669.00     6776.81    117.33 o 
   9   6   7        3.74      108.56     42.77 o 
  10   6   7      439.18      455.51     48.14 o 
  11   6   7      633.79      585.86     57.79 o 
  12   6   7       57.90      193.97     66.91 o 
  13   6   7      109.65      220.04     70.00 o 
   0   7   7     2325.67     2464.89    118.18 o 
   1   7   7       23.71       86.25     28.15 o 
   2   7   7      165.73      211.72     36.16 o 
   3   7   7       70.54      101.38     33.64 o 
   4   7   7      944.79      964.80     89.74 o 
   5   7   7       89.22      119.92     32.86 o 
   6   7   7       14.11      111.49     42.73 o 
   7   7   7       21.48      122.05     46.36 o 
   8   7   7      208.12      260.34     52.79 o 
   9   7   7      114.99       89.50     65.40 o 
  10   7   7      781.84      569.79     81.37 o 
   1   8   7      449.63      326.96     42.19 o 
   2   8   7     1440.05     1124.60    108.47 o 
   3   8   7      213.62      153.69     49.10 o 
   4   8   7      222.59      146.28     59.04 o 
   0   0   8     2336.61     2479.11     67.69 o 
   1   0   8     4809.25     4872.46     80.56 o 
   2   0   8     4189.90     4296.01     55.79 o 
   3   0   8     8418.80     8554.09     88.86 o 
   4   0   8     8702.53     8803.44    120.41 o 
   5   0   8     2766.96     2737.38     44.85 o 
   6   0   8    11460.97    11380.36    175.94 o 
   7   0   8     1207.52     1392.99     59.02 o 
   8   0   8    14421.10    14651.06    224.83 o 
   9   0   8       57.16      133.07     41.71 o 
  10   0   8     1893.76     1983.33     74.03 o 
  11   0   8      265.31      268.98     50.64 o 
  12   0   8     1485.26     1548.47    139.57 o 
  13   0   8      122.39      234.78     63.71 o 
  14   0   8      508.33      544.89     57.24 o 
  15   0   8      311.89      310.33     52.44 o 
  16   0   8       32.18      100.24     63.57 o 
  17   0   8     2261.76     2128.52    182.63 o 
  18   0   8      635.55      504.66    124.41 o 
   1   1   8     3229.35     3246.83     44.30 o 
   2   1   8     1742.58     1798.21     26.71 o 
   3   1   8     4512.86     4584.44     47.22 o 
   4   1   8     3072.28     3192.64     36.23 o 
   5   1   8      998.76     1047.46     28.20 o 
   6   1   8      216.26      220.80     20.06 o 
   7   1   8     2546.75     2493.30     53.56 o 
   8   1   8       13.81       64.45     17.56 o 
   9   1   8      140.16       87.55     35.54 o 
  10   1   8     3056.35     3104.74     66.10 o 
  11   1   8      102.84      203.63     36.60 o 
  12   1   8      996.54     1049.77     46.26 o 
  13   1   8     1821.12     2008.85     70.56 o 
  14   1   8       32.51      106.13     37.98 o 
  15   1   8       35.04      104.69     43.91 o 
  16   1   8      448.95      433.24     58.49 o 
  17   1   8        3.88      113.28     55.27 o 
  18   1   8      942.25      796.05    144.54 o 
   0   2   8    29086.79    29235.60    323.74 o 
   1   2   8     3075.27     3069.56     33.42 o 
   2   2   8      347.01      346.22     17.17 o 
   3   2   8     5659.58     5775.85     70.91 o 
   4   2   8     8478.96     8464.77     79.68 o 
   5   2   8     1522.21     1579.58     29.80 o 
   6   2   8       78.97      108.76     22.72 o 
   7   2   8      136.79      145.57     20.96 o 
   8   2   8       27.66       72.93     23.11 o 
   9   2   8       67.48      105.96     22.62 o 
  10   2   8     2322.61     2357.59     58.92 o 
  11   2   8      901.44      855.45     41.18 o 
  12   2   8      362.45      335.81     44.22 o 
  13   2   8       34.63      103.26     38.67 o 
  14   2   8     8368.87     8775.12    164.13 o 
  15   2   8      137.12      222.76     54.26 o 
  16   2   8     1294.38     1290.41    109.45 o 
  17   2   8     2285.24     2293.09    140.26 o 
  18   2   8     1223.99     1352.11    195.86 o 
   1   3   8     2092.62     2201.06     35.54 o 
   2   3   8     1177.69     1230.73     31.52 o 
   3   3   8     3010.65     2985.28     36.40 o 
   4   3   8     2877.00     2928.52     45.86 o 
   5   3   8      844.26      798.69     41.98 o 
   6   3   8      136.04      121.20     17.91 o 
   7   3   8     2015.56     2018.54     41.71 o 
   8   3   8        4.74       83.93     23.25 o 
   9   3   8      136.13      217.72     31.77 o 
  10   3   8     2113.96     2298.10     66.85 o 
  11   3   8       68.72      133.75     32.76 o 
  12   3   8      733.03      656.40     62.84 o 
  13   3   8     1677.10     1710.90     76.45 o 
  14   3   8        7.18       68.16     46.76 o 
  15   3   8       26.86       47.50     45.95 o 
  16   3   8      381.51      318.75     67.61 o 
  17   3   8       25.12      140.13     69.10 o 
   0   4   8     1276.52     1221.36     42.88 o 
   1   4   8     2995.48     2977.93     40.14 o 
   2   4   8     2354.75     2352.36     46.13 o 
   3   4   8     4346.57     4272.47     81.58 o 
   4   4   8     4977.79     4927.15     67.08 o 
   5   4   8     1678.17     1621.36     44.37 o 
   6   4   8     7003.68     6885.83     99.25 o 
   7   4   8      724.48      877.44     55.99 o 
   8   4   8     8927.40     8977.56    150.61 o 
   9   4   8       35.10      119.42     38.13 o 
  10   4   8     1366.35     1460.86     60.93 o 
  11   4   8      128.82      113.56     43.62 o 
  12   4   8     1022.17      929.60     71.26 o 
  13   4   8       77.89      150.69     54.56 o 
  14   4   8      302.19      323.08     77.00 o 
  15   4   8      221.44      330.14     72.83 o 
  16   4   8       20.20      155.93     69.29 o 
   1   5   8     1604.39     1652.70     34.18 o 
   2   5   8     1139.44     1122.96     47.74 o 
   3   5   8     2542.95     2497.68     46.25 o 
   4   5   8     1280.36     1371.48     54.12 o 
   5   5   8      549.44      589.81     39.73 o 
   6   5   8      119.46      129.36     33.31 o 
   7   5   8     1029.64     1059.97     50.04 o 
   8   5   8       26.68       99.73     38.92 o 
   9   5   8       95.61      161.72     39.08 o 
  10   5   8     2026.15     2084.92     67.63 o 
  11   5   8       72.43      132.26     47.18 o 
  12   5   8      648.28      473.79     65.12 o 
  13   5   8      917.77      746.72    126.55 o 
  14   5   8       53.32      110.84     60.88 o 
   0   6   8    11215.04    10740.77    254.40 o 
   1   6   8     1348.42     1251.59     36.93 o 
   2   6   8      142.09      149.22     32.12 o 
   3   6   8     2058.19     2005.15     52.48 o 
   4   6   8     3520.22     3477.08     75.78 o 
   5   6   8      583.86      589.98     62.69 o 
   6   6   8       43.92       92.19     34.69 o 
   7   6   8      122.05      139.99     42.69 o 
   8   6   8        4.62       69.36     42.72 o 
   9   6   8        6.59      112.40     47.96 o 
  10   6   8     1067.57      860.18    101.97 o 
  11   6   8      235.83      219.77     62.93 o 
   1   7   8      623.78      458.37     45.20 o 
   2   7   8      417.14      374.07     38.27 o 
   3   7   8     1135.67     1126.25     94.51 o 
   4   7   8     1344.97     1315.34     62.90 o 
   5   7   8      398.06      345.65     43.18 o 
   6   7   8       57.20       85.50     41.06 o 
   7   7   8      607.35      549.96    129.24 o 
   8   7   8       29.77       55.32     47.69 o 
   1   0   9      390.47      374.36     27.08 o 
   2   0   9     4355.76     4387.75     59.84 o 
   3   0   9      898.11      923.27     29.43 o 
   4   0   9     3404.51     3366.78     55.34 o 
   5   0   9     3737.84     3713.98     62.73 o 
   6   0   9     3408.42     3534.51     85.95 o 
   7   0   9     9766.47    10024.78    171.66 o 
   8   0   9     6897.10     7032.83    142.85 o 
   9   0   9       49.66      127.20     52.51 o 
  10   0   9      306.03      368.91     48.87 o 
  11   0   9     1208.38     1309.84     74.78 o 
  12   0   9      102.42      161.90     60.07 o 
  13   0   9       54.79       86.30     62.07 o 
  14   0   9      504.03      493.22     73.76 o 
  15   0   9      847.21      942.32     82.57 o 
  16   0   9        3.84      118.72     52.39 o 
  17   0   9       67.64       77.63     69.40 o 
   0   1   9     1546.31     1513.40     41.21 o 
   1   1   9     1506.83     1504.98     27.07 o 
   2   1   9      289.50      269.93     18.13 o 
   3   1   9     3182.87     3227.45     39.25 o 
   4   1   9     1118.57     1109.42     24.89 o 
   5   1   9       54.30       53.16     15.45 o 
   6   1   9      858.28      871.33     37.09 o 
   7   1   9        0.98       76.08     29.02 o 
   8   1   9      594.33      659.34     45.89 o 
   9   1   9       83.88      112.39     33.03 o 
  10   1   9      970.45     1069.25     52.74 o 
  11   1   9     1132.38     1174.41     56.50 o 
  12   1   9     1044.84     1054.52     55.22 o 
  13   1   9      237.62      225.57     42.87 o 
  14   1   9      541.89      511.70     50.94 o 
  15   1   9       69.76      102.05     51.53 o 
  16   1   9        0.39      115.64     56.12 o 
  17   1   9      428.59      369.16    101.93 o 
   1   2   9     4494.77     4465.93     43.38 o 
   2   2   9     2034.42     1953.32     31.20 o 
   3   2   9     5030.03     4948.72     60.30 o 
   4   2   9        0.72       69.05     20.20 o 
   5   2   9       20.90       80.52     25.39 o 
   6   2   9       85.63      135.88     25.42 o 
   7   2   9       78.27      109.94     23.21 o 
   8   2   9      189.80      201.36     39.13 o 
   9   2   9     1342.56     1313.61     53.06 o 
  10   2   9     1638.50     1760.05     58.85 o 
  11   2   9     3489.49     3393.25     87.69 o 
  12   2   9     1369.86     1507.24     65.38 o 
  13   2   9       61.64      103.08     50.58 o 
  14   2   9      968.49      928.39     65.50 o 
  15   2   9     1803.53     1664.38    113.13 o 
  16   2   9     1064.11     1061.50     87.61 o 
   0   3   9      637.53      628.80     54.29 o 
   1   3   9      956.35      919.96     25.97 o 
   2   3   9      268.11      236.09     23.01 o 
   3   3   9     2716.76     2755.92     47.24 o 
   4   3   9      579.57      535.25     30.97 o 
   5   3   9       87.68      121.88     26.39 o 
   6   3   9      520.20      524.37     30.21 o 
   7   3   9       10.02       77.95     24.39 o 
   8   3   9      450.06      396.46     36.16 o 
   9   3   9       42.45       81.59     41.05 o 
  10   3   9      653.09      634.32     56.71 o 
  11   3   9      786.37      942.01     65.60 o 
  12   3   9      781.07      849.39     65.98 o 
  13   3   9      177.14      196.11     50.89 o 
  14   3   9      506.92      491.64     71.27 o 
  15   3   9       99.22      100.58     63.55 o 
  16   3   9        3.06       95.67     62.03 o 
   1   4   9      212.49      209.59     25.58 o 
   2   4   9     3120.31     3181.95     54.20 o 
   3   4   9      573.72      519.40     31.51 o 
   4   4   9     1906.40     1894.03     56.25 o 
   5   4   9     2210.91     2280.83     71.43 o 
   6   4   9     2155.87     2202.47     76.74 o 
   7   4   9     6400.06     6546.39    107.38 o 
   8   4   9     4433.18     4504.34    120.74 o 
   9   4   9       30.80      147.82     41.88 o 
  10   4   9      278.07      252.97     52.22 o 
  11   4   9      834.74      780.12     70.96 o 
  12   4   9      109.90      134.35     59.09 o 
  13   4   9       35.72       69.62     69.96 o 
  14   4   9      390.47      325.12     84.67 o 
   0   5   9     1017.48      992.98    107.18 o 
   1   5   9      879.98      709.51     69.55 o 
   2   5   9       37.82      118.04     26.57 o 
   3   5   9     1388.95     1373.37     45.44 o 
   4   5   9      758.80      802.07     92.81 o 
   5   5   9       13.58      111.78     24.82 o 
   6   5   9      969.87      897.37     52.17 o 
   7   5   9        1.47      107.80     37.19 o 
   8   5   9      250.53      296.32     43.83 o 
   9   5   9       65.12      177.45     50.73 o 
  10   5   9      723.55      749.26     72.13 o 
  11   5   9      713.59      689.63     81.27 o 
  12   5   9      614.97      546.61     79.78 o 
   1   6   9     1986.35     1976.22     54.98 o 
   2   6   9      568.81      512.85     36.35 o 
   3   6   9     2147.78     2120.93     64.56 o 
   4   6   9        3.21      125.15     34.10 o 
   5   6   9       11.47      123.55     39.04 o 
   6   6   9       78.93       50.08     35.11 o 
   7   6   9       31.97      109.81     40.02 o 
   8   6   9       72.45      108.46     50.81 o 
   9   6   9      523.67      253.32     69.11 o 
   0   7   9       60.49       55.84     64.18 o 
   1   7   9      323.72      263.43     52.76 o 
   2   7   9       60.08       94.65     51.81 o 
   3   7   9     1084.00     1025.27     84.42 o 
   4   7   9      122.81      133.10     46.23 o 
   0   0  10      143.61      180.99     39.16 o 
   1   0  10     2323.86     2359.54     51.43 o 
   2   0  10     2168.32     2179.13     44.86 o 
   3   0  10     3832.84     3915.51     94.35 o 
   4   0  10     1002.48      903.73     57.01 o 
   5   0  10      523.86      490.20     51.19 o 
   6   0  10     1676.61     1733.24     69.97 o 
   7   0  10     2319.70     2493.99     87.99 o 
   8   0  10        9.77       34.27     44.97 o 
   9   0  10        6.56      108.40     51.06 o 
  10   0  10      620.68      616.15     61.33 o 
  11   0  10       74.14      144.74     58.58 o 
  12   0  10      648.35      776.01     91.25 o 
  13   0  10     6429.46     6426.64    173.89 o 
  14   0  10      219.58      169.41     82.11 o 
  15   0  10     2461.90     2310.19    170.72 o 
  16   0  10     1620.71     1292.40    121.66 o 
   1   1  10     3631.60     3635.20     75.68 o 
   2   1  10     3145.03     3203.18     42.39 o 
   3   1  10      134.66      164.45     20.86 o 
   4   1  10      454.95      435.64     30.23 o 
   5   1  10     1269.70     1395.19     44.88 o 
   6   1  10     2711.01     2876.21     62.96 o 
   7   1  10      432.78      428.44     37.56 o 
   8   1  10      862.75      865.97     47.32 o 
   9   1  10     3162.06     3171.02     95.10 o 
  10   1  10      426.73      398.85     47.05 o 
  11   1  10     1040.48     1060.46     55.24 o 
  12   1  10     1164.59     1305.34     56.76 o 
  13   1  10     3018.51     3148.04     87.00 o 
  14   1  10       28.74      118.56     46.50 o 
  15   1  10       57.25      110.30     57.15 o 
   0   2  10       23.95       79.38     27.62 o 
   1   2  10      298.09      288.87     21.05 o 
   2   2  10     1355.73     1394.35     43.07 o 
   3   2  10       67.45       87.73     18.09 o 
   4   2  10       37.09      101.05     24.35 o 
   5   2  10    10554.54    10466.35    126.69 o 
   6   2  10      796.35      826.81     40.80 o 
   7   2  10      324.98      307.69     52.15 o 
   8   2  10      922.28     1029.25     89.33 o 
   9   2  10     9000.52     9229.41    137.10 o 
  10   2  10      530.42      477.71     48.31 o 
  11   2  10       11.41       79.10     36.61 o 
  12   2  10     2724.13     2891.22    101.24 o 
  13   2  10      182.56      119.12     60.83 o 
  14   2  10       17.77       56.08     60.46 o 
  15   2  10        0.73      133.66     61.21 o 
   1   3  10     3199.50     3106.21     71.28 o 
   2   3  10     1834.75     1929.61     50.13 o 
   3   3  10      171.30      186.34     26.17 o 
   4   3  10      462.96      462.08     33.05 o 
   5   3  10     1316.53     1244.27     48.28 o 
   6   3  10     2541.22     2378.60     70.98 o 
   7   3  10      200.23      176.14     31.30 o 
   8   3  10      821.79      827.02     44.04 o 
   9   3  10     2176.56     2311.14     78.93 o 
  10   3  10      417.06      359.23     51.86 o 
  11   3  10      553.85      504.19     61.87 o 
  12   3  10      960.15      949.47    128.56 o 
  13   3  10     2370.00     2580.42    156.78 o 
  14   3  10        7.88       71.18     62.67 o 
   0   4  10      103.00      104.39     41.79 o 
   1   4  10     1527.18     1545.60     63.49 o 
   2   4  10     1409.42     1530.15     57.35 o 
   3   4  10     2537.45     2551.48     59.33 o 
   4   4  10      628.66      494.51     35.63 o 
   5   4  10      292.57      264.21     32.66 o 
   6   4  10     1136.05     1154.65     53.01 o 
   7   4  10     1645.23     1752.35     74.50 o 
   8   4  10        2.22       98.37     39.93 o 
   9   4  10       18.36      127.27     48.04 o 
  10   4  10      428.58      474.19     67.72 o 
  11   4  10       39.58      171.36     60.95 o 
  12   4  10      503.24      553.45     89.46 o 
   1   5  10     1713.10     1604.44     54.67 o 
   2   5  10     2165.97     2235.01     83.19 o 
   3   5  10       76.88       83.58     33.12 o 
   4   5  10      173.01      104.01     51.82 o 
   5   5  10      410.13      300.73     38.88 o 
   6   5  10     1219.34     1079.75     71.22 o 
   7   5  10      295.05      257.68     47.02 o 
   8   5  10      414.43      478.78     84.11 o 
   9   5  10     2304.40     2260.06    163.89 o 
  10   5  10      214.06      268.72     77.36 o 
   0   6  10        2.97      150.04     47.76 o 
   1   6  10      306.74      211.60     41.48 o 
   2   6  10      676.92      540.34     54.20 o 
   3   6  10        7.23       22.95     17.96 o 
   4   6  10       25.14       63.21     41.11 o 
   5   6  10     5681.75     5851.53    143.37 o 
   6   6  10      468.32      311.64     61.25 o 
   1   0  11        3.10       87.89     37.09 o 
   2   0  11     2501.30     2368.83     63.72 o 
   3   0  11       46.25       69.07     41.64 o 
   4   0  11     6838.63     7143.29    196.53 o 
   5   0  11      218.94      301.25     57.30 o 
   6   0  11      169.28      224.58     57.08 o 
   7   0  11     1230.56     1096.79     89.92 o 
   8   0  11     1511.12     1717.74     81.24 o 
   9   0  11      223.21      252.94     56.19 o 
  10   0  11      572.05      615.59     73.43 o 
  11   0  11     1856.40     1946.48    105.90 o 
  12   0  11      484.49      494.75     99.95 o 
  13   0  11        2.59       97.90     76.59 o 
  14   0  11        0.66       77.58     87.32 o 
   0   1  11     4842.02     4891.58     92.21 o 
   1   1  11       40.48       78.48     20.60 o 
   2   1  11      259.36      202.81     28.14 o 
   3   1  11       88.97      151.57     28.55 o 
   4   1  11      375.28      384.38     37.12 o 
   5   1  11       66.53       73.58     31.25 o 
   6   1  11       52.41      106.58     33.95 o 
   7   1  11      187.83      198.95     34.03 o 
   8   1  11     1946.98     2169.52     68.46 o 
   9   1  11        0.21      143.84     41.81 o 
  10   1  11      167.11      174.66     42.73 o 
  11   1  11       62.42      126.53     39.13 o 
  12   1  11      216.74      276.50     50.08 o 
  13   1  11        2.26      116.11     53.64 o 
  14   1  11     1321.09     1353.02    137.30 o 
   1   2  11      960.81      969.73     60.15 o 
   2   2  11      307.49      274.80     37.26 o 
   3   2  11      771.51      680.75     44.12 o 
   4   2  11     2300.30     2362.75     60.45 o 
   5   2  11      370.53      341.07     37.35 o 
   6   2  11     1462.95     1379.50     60.55 o 
   7   2  11      362.05      330.25     40.59 o 
   8   2  11      188.19      197.29     38.93 o 
   9   2  11        2.72       91.30     38.10 o 
  10   2  11       43.30       87.54     38.85 o 
  11   2  11      535.35      459.50     77.82 o 
  12   2  11     1311.23     1007.48    128.66 o 
  13   2  11      225.57      169.61     78.38 o 
   0   3  11     3308.33     3296.30    141.37 o 
   1   3  11       28.66       81.39     29.89 o 
   2   3  11      221.22      217.30     36.05 o 
   3   3  11       49.60       99.66     29.56 o 
   4   3  11      160.07       49.46     23.41 o 
   5   3  11       82.59       98.89     37.63 o 
   6   3  11       52.80       92.98     35.34 o 
   7   3  11       66.47       97.34     35.43 o 
   8   3  11     2033.75     2200.15     83.20 o 
   9   3  11       17.90      118.66     52.66 o 
  10   3  11      146.18      151.47     64.39 o 
  11   3  11       16.76      104.84     57.89 o 
  12   3  11      317.76      253.17     78.92 o 
   1   4  11        2.27      121.73     33.23 o 
   2   4  11     1961.28     1886.43     94.66 o 
   3   4  11       47.53       98.52     31.23 o 
   4   4  11     4811.74     4806.02    139.42 o 
   5   4  11      141.67      103.95     37.63 o 
   6   4  11      168.65      169.93     50.12 o 
   7   4  11      984.63      843.01     77.32 o 
   8   4  11     1169.74     1038.78     72.52 o 
   9   4  11      183.97      235.47     67.56 o 
  10   4  11      423.74      406.45     75.65 o 
   0   5  11     3229.30     3315.90    132.47 o 
   1   5  11       17.90       89.29     38.42 o 
   2   5  11      169.66      164.09     39.91 o 
   3   5  11      137.70      183.14     41.63 o 
   4   5  11      395.80      254.97     42.41 o 
   5   5  11       69.75       36.25     30.85 o 
   6   5  11       65.00      148.70     49.77 o 
   7   5  11      196.50      172.52     61.64 o 
   0   0  12      923.94      663.46    295.37 o 
   1   0  12      214.99      171.35     71.82 o 
   2   0  12      171.34      199.85     71.25 o 
   3   0  12     1897.27     1798.75     69.37 o 
   4   0  12     4802.93     4958.47    120.67 o 
   5   0  12        5.69       57.65     46.06 o 
   6   0  12     3350.00     3366.01    114.50 o 
   7   0  12       27.66      108.28     46.09 o 
   8   0  12     3564.25     3615.83    115.46 o 
   9   0  12      320.09      238.53     80.39 o 
  10   0  12     2228.79     2388.88    116.25 o 
  11   0  12     1163.83     1414.82    319.30 o 
  12   0  12       11.28      129.37     88.79 o 
   1   1  12       55.97      120.45     40.20 o 
   2   1  12      253.22      175.31     34.93 o 
   3   1  12      184.44      167.77     34.63 o 
   4   1  12     1010.82      774.53     44.47 o 
   5   1  12      388.95      351.24     45.09 o 
   6   1  12      155.09      112.62     36.64 o 
   7   1  12     1580.14     1720.48     86.06 o 
   8   1  12      502.51      405.12     52.10 o 
   9   1  12      596.26      512.08     54.36 o 
  10   1  12     2206.36     2307.97     88.39 o 
  11   1  12       22.16       82.34     48.84 o 
   0   2  12     8341.85     8319.55    201.25 o 
   1   2  12      556.93      497.51     52.86 o 
   2   2  12      120.30      153.30     39.49 o 
   3   2  12     1269.71     1222.44     79.34 o 
   4   2  12     1355.93     1294.90    131.77 o 
   5   2  12      154.07      169.79     38.21 o 
   6   2  12        0.84       74.09     36.71 o 
   7   2  12      536.83      440.91     43.62 o 
   8   2  12       82.05      119.19     51.70 o 
   9   2  12      311.94      262.12     47.52 o 
  10   2  12      217.87      213.28     54.83 o 
  11   2  12     2239.43     2415.63    206.92 o 
   1   3  12       20.58       74.23     34.61 o 
   2   3  12      138.29      141.04     38.21 o 
   3   3  12      267.20      176.40     43.49 o 
   4   3  12      943.02      781.21     76.60 o 
   5   3  12      331.96      293.36     46.78 o 
   6   3  12      128.50      130.00     39.56 o 
   7   3  12     1479.35     1329.53     65.36 o 
   8   3  12      328.82      252.44     75.29 o 
   9   3  12      495.57      341.28     67.92 o 
   0   4  12      738.82      486.91     62.28 o 
   1   4  12      165.66      123.26     41.44 o 
   2   4  12      120.95      110.20     38.67 o 
   3   4  12     1302.06     1272.33     63.87 o 
   4   4  12     3469.93     3491.98     97.43 o 
   5   4  12        3.88       68.95     52.67 o 
   6   4  12     2412.65     2641.29    129.58 o 
   7   4  12       37.97      156.15     68.38 o 
   1   0  13     2810.59     3020.16    178.27 o 
   2   0  13      269.39      213.04     70.27 o 
   3   0  13       18.19       73.66     52.20 o 
   4   0  13      489.49      464.54     77.94 o 
   5   0  13     5677.05     5623.60    292.22 o 
   6   0  13      144.99      135.00     55.95 o 
   7   0  13      114.76      134.32     62.28 o 
   8   0  13        1.78      107.91     65.86 o 
   0   1  13        5.09      124.46     84.09 o 
   1   1  13     3937.21     3953.69    117.43 o 
   2   1  13        1.62      107.14     45.63 o 
   3   1  13      499.95      356.37     56.77 o 
   4   1  13      212.00      149.83     50.27 o 
   5   1  13     1638.94     1772.79     75.65 o 
   6   1  13      517.89      433.85     63.93 o 
   7   1  13      116.28       85.52     40.95 o 
   8   1  13        8.27      142.69     61.70 o 
   1   2  13       12.22      158.67     51.14 o 
   2   2  13     2814.87     2996.87    130.98 o 
   3   2  13     4866.85     4543.71    131.35 o 
   4   2  13      139.91      120.95     41.55 o 
   5   2  13     1325.27      988.65     67.80 o 
   6   2  13      956.01      801.26     66.15 o 
   7   2  13     3223.54     3180.53    127.73 o 
   0   3  13       10.48       64.18     50.25 o 
   1   3  13     3218.41     3203.95    115.87 o 
   2   3  13        0.58       71.99     41.04 o 
   3   3  13      348.59      296.72     59.63 o 
   4   3  13      269.11      242.40     64.79 o 
   5   3  13     1462.27     1172.46    138.90 o 
   0   0  14      576.01      487.72    189.18 o 
   1   0  14     3992.89     3612.42    283.82 o 
   2   0  14        2.45      186.56    174.06 o 
                                                 
